# Supplementary material for: The design and reconstructible history of the Mayan eclipse table of the Dresden Codex
Source: Sci Adv. 2025 Oct 22;11(43):eadt9039. doi: 10.1126/sciadv.adt9039 (PMC13141895; doi:10.1126/sciadv.adt9039)
Supplement: Supplementary file 2 — Tables S1 and S2 [file sciadv.adt9039_tables_s1_and_s2.zip]

Archive with 2 entries (2 files):
- adt9039_table_s1.xlsx
- adt9039_table_s2.xlsx
