# Supplementary material for: The design and reconstructible history of the Mayan eclipse table of the Dresden Codex
Source: Sci Adv. 2025 Oct 22;11(43):eadt9039. doi: 10.1126/sciadv.adt9039 (PMC13141895; doi:10.1126/sciadv.adt9039)
Supplement: Supplementary file 2 — Tables S1 and S2 [file sciadv.adt9039_tables_s1_and_s2.zip › adt9039_table_s1.xlsx]

## Sheet: Sheet1
	Number of months		Days in Month and Percentage	Days in Month(s) and Percentage	Days in Month(s) and Percentage	Days in Month(s) and Percentage	Days in Month(s) and Percentage		min %
	1			29	30	31
				0.469507	0.530369	0.000124208			0.000124208
	2			58	59	60
				0.0932919	0.752174	0.154534			0.0932919
	3		87	88	89	90
			0.00409989	0.435334	0.525158	0.0354081			0.00409989
	4			117	118	119	120
				0.157058	0.565358	0.275596	0.00198807		0.00198807
	5		146	147	148	149
			0.0253511	0.401889	0.467006	0.105754			0.0253511
	6			176	177	178	179
				0.181457	0.46955	0.332836	0.0161571		0.0161571
	7		205	206	207	208
			0.0294593	0.373897	0.449472	0.147172			0.0294593
	8			235	236	237	238
				0.15639	0.460094	0.365738	0.0177772		0.0177772
	9		264	265	266	267
			0.0110655	0.343156	0.505035	0.140744			0.0110655
	10			294	295	296	297
				0.0850535	0.526983	0.38473	0.00323303		0.00323303
	11			324	325	326
				0.252705	0.657878	0.0894167			0.0894167
	12			353	354	355
				0.00174129	0.629104	0.369154			0.00174129
	13			383	384	385
				0.120662	0.860679	0.018659			0.018659
	14				413	414
					0.571411	0.428589			0.428589
	15			442	443	444
				0.111236	0.818216	0.0705487			0.0705487
	16			471	472	473	474
				0.00398208	0.509706	0.478721	0.00759084		0.00398208
	17			501	502	503
				0.171375	0.636714	0.19191			0.171375
	18		530	531	532	533
			0.0303709	0.446104	0.465646	0.057879			0.0303709
	19		559	560	561	562	563
			0.000124486	0.209884	0.503423	0.281339	0.00522843		0.000124486
	20		589	590	591	592
			0.0423307	0.40874	0.443227	0.105702			0.0423307
	21			619	620	621	622
				0.20396	0.458473	0.328353	0.00921429		0.00921429
	22		648	649	650	651
			0.0270237	0.391158	0.463263	0.118555			0.0270237
	23			678	679	680	681
				0.146594	0.504048	0.348113	0.00124549		0.00124549
	24		707	708	709	710
			0.000124564	0.349776	0.565521	0.084579			0.000124564
	25			737	738	739
				0.0564345	0.621901	0.321664			0.0564345
	26			767	768	769
				0.236855	0.730501	0.0326439			0.0326439
	27			796	797	798
				0.00411215	0.665296	0.330592			0.00411215
	28			826	827	828
				0.168744	0.805334	0.0259222			0.0259222
	29			855	856	857
				0.00261747	0.607005	0.390378			0.00261747
	30			885	886	887
				0.188482	0.704687	0.106831			0.106831
	31			914	915	916	917
				0.0301708	0.512156	0.43623	0.0214437		0.0214437
	32		943	944	945	946	947
			0.000124688	0.23192	0.557107	0.209975	0.000872818		0.000124688
	33			973	974	975	976
				0.0518768	0.449058	0.436089	0.0629754		0.0518768
	34		1002	1003	1004	1005	1006
			0.000249439	0.244949	0.470691	0.282115	0.00199551		0.000249439
	35		1032	1033	1034	1035
			0.047524	0.422851	0.440439	0.0891855			0.047524
	36			1062	1063	1064
				0.207834	0.48241	0.309755			0.207834
	37		1091	1092	1093	1094
			0.0178415	0.409857	0.494323	0.0779788			0.0178415
	38			1121	1122	1123	1124
				0.131769	0.573746	0.29411	0.000374345		0.000374345
	39		1150	1151	1152	1153
			0.00137277	0.344565	0.613129	0.0409335			0.00137277
	40			1180	1181	1182
				0.0415627	0.692586	0.265851			0.0415627
	41			1210	1211	1212
				0.259643	0.725877	0.0144801			0.0144801
	42			1239	1240	1241
				0.00499376	0.704619	0.290387			0.00499376
	43			1269	1270	1271
				0.226245	0.731552	0.0422025			0.0422025
	44			1298	1299	1300	1301
				0.026973	0.602647	0.367133	0.00324675		0.00324675
	45			1328	1329	1330
				0.253778	0.615212	0.13101			0.13101
	46			1357	1358	1359	1360
				0.0572071	0.504122	0.412316	0.0263552		0.0263552
	47		1386	1387	1388	1389
			0.000249844	0.278951	0.502936	0.217864			0.000249844
	48			1416	1417	1418	1419
				0.0690905	0.448776	0.426162	0.055972		0.055972
	49		1445	1446	1447	1448
			0.000499813	0.264026	0.470823	0.264651			0.000499813
	50		1475	1476	1477	1478
			0.0532367	0.429643	0.450887	0.0662334			0.0532367
	51			1505	1506	1507	1508
				0.207724	0.524434	0.267217	0.000624922		0.000624922
	52		1534	1535	1536	1537
			0.018125	0.4165	0.521375	0.044			0.018125
	53			1564	1565	1566
				0.112389	0.653332	0.234279			0.112389
	54		1593	1594	1595	1596
			0.000750188	0.363341	0.618655	0.0172543			0.000750188
	55			1623	1624	1625
				0.0325122	0.752032	0.215456			0.0325122
	56			1653	1654	1655
				0.294897	0.696598	0.00850425			0.00850425
	57			1682	1683	1684
				0.0231395	0.709443	0.267417			0.0231395
	58			1712	1713	1714
				0.284213	0.656617	0.0591694			0.0591694
	59			1741	1742	1743	1744
				0.0550482	0.588765	0.351683	0.00450394		0.00450394
	60			1771	1772	1773
				0.309059	0.544795	0.145896			0.145896
	61			1800	1801	1802	1803
				0.087974	0.481291	0.406582	0.0241522		0.0241522
	62		1829	1830	1831	1832
			0.00150188	0.313892	0.470338	0.214268			0.00150188
	63			1859	1860	1861	1862
				0.0898736	0.439479	0.423457	0.0471899		0.0471899
	64		1888	1889	1890	1891	1892
			0.000876314	0.277792	0.4836	0.237356	0.000375563		0.000375563
	65		1918	1919	1920	1921
			0.0542131	0.445098	0.458119	0.0425692			0.0425692
	66			1948	1949	1950
				0.196594	0.587153	0.216253			0.196594
	67		1977	1978	1979	1980
			0.0152786	0.439574	0.524734	0.0204133			0.0152786
	68			2007	2008	2009
				0.0915581	0.735972	0.17247			0.0915581
	69			2037	2038	2039
				0.389077	0.610297	0.000626331			0.000626331
	70			2066	2067	2068
				0.0326986	0.792283	0.175019			0.0326986
	71			2096	2097	2098
				0.339181	0.648666	0.0121539			0.0121539
	72			2125	2126	2127
				0.0512531	0.69386	0.254887			0.0512531
	73		2154	2155	2156	2157
			0.000375987	0.339767	0.585036	0.0748214			0.000375987
	74			2184	2185	2186	2187
				0.102031	0.535974	0.357107	0.00488844		0.00488844
	75		2213	2214	2215	2216
			0.00300865	0.355271	0.485019	0.156701			0.00300865
	76			2243	2244	2245	2246
				0.122116	0.456244	0.395186	0.0264544		0.0264544
	77		2272	2273	2274	2275
			0.00777429	0.328903	0.46232	0.201003			0.00777429
	78			2302	2303	2304	2305
				0.0995736	0.450213	0.41372	0.0364936		0.0364936
	79		2331	2332	2333	2334
			0.00363728	0.27267	0.526025	0.197667			0.00363728
	80			2361	2362	2363	2364
				0.0487958	0.476543	0.452208	0.0224536		0.0224536
	81			2391	2392	2393
				0.176013	0.66905	0.154937			0.154937
	82		2420	2421	2422	2423
			0.00564617	0.480928	0.511669	0.00175659			0.00175659
	83			2450	2451	2452
				0.0697704	0.820178	0.110051			0.0697704
	84			2480	2481
				0.429091	0.570909				0.429091
	85			2509	2510	2511
				0.0471947	0.804067	0.148739			0.0471947
	86		2538	2539	2540	2541
			0.000376601	0.38589	0.594903	0.01883			0.000376601
	87			2568	2569	2570	2571
				0.108977	0.620465	0.269429	0.00112994		0.00112994
	88		2597	2598	2599	2600
			0.00464591	0.392642	0.507534	0.0951783			0.00464591
	89			2627	2628	2629	2630
				0.147809	0.492905	0.34698	0.0123069		0.0123069
	90		2656	2657	2658	2659
			0.0173978	0.364732	0.450976	0.156332			0.0173978
	91			2686	2687	2688	2689
				0.143283	0.447372	0.372313	0.0263452		0.0263452
	92		2715	2716	2717	2718
			0.0143216	0.330779	0.480151	0.174749			0.0143216
	93			2745	2746	2747	2748
				0.0983792	0.47908	0.400804	0.0217364		0.0217364
	94		2774	2775	2776	2777
			0.00138226	0.266022	0.587334	0.145263			0.00138226
	95			2804	2805	2806	2807
				0.0306648	0.534498	0.431821	0.00301621		0.00301621
	96		2804	2834	2835	2836
			0.0306648	0.144671	0.772876	0.0824535			0.0306648
	97			2863	2864	2865
				0.000502828	0.53061	0.468887			0.000502828
	98			2893	2894	2895
				0.0553181	0.890244	0.054438			0.054438
	99		2922	2923	2924	2925
			0.000502955	0.471646	0.525462	0.00238904			0.000502955
	100			2952	2953	2954	2955
				0.112802	0.71416	0.172912	0.000125755		0.000125755
	101		2981	2982	2983	2984
			0.00503081	0.44007	0.513772	0.0411269			0.00503081
	102			3011	3012	3013	3014
				0.168428	0.544403	0.284403	0.0027673		0.0027673
	103		3040	3041	3042	3043
			0.02667	0.404705	0.458548	0.110077			0.02667
	104			3070	3071	3072	3073
				0.185581	0.4615	0.337695	0.015224		0.015224
	105		3099	3100	3101	3102
			0.0304517	0.371587	0.452372	0.14559			0.0304517
	106			3129	3130	3131	3132
				0.153159	0.467027	0.362824	0.0169897		0.0169897
	107		3158	3159	3160	3161
			0.0110761	0.33606	0.520453	0.13241			0.0110761
	108			3188	3189	3190	3191
				0.0776687	0.543051	0.376007	0.00327291		0.00327291
	109		3217	3218	3219	3220
			0.000251794	0.243233	0.677326	0.0791892			0.000251794
	110			3247	3248	3249
				0.00818434	0.617477	0.374339			0.00818434
	111			3277	3278	3279
				0.120388	0.862486	0.0171263			0.0171263
	112			3306	3307	3308	3309
				0.000503778	0.571788	0.427582	0.000125945		0.000125945
	113			3336	3337	3338
				0.121463	0.793013	0.0796394			0.0796394
	114			3365	3366	3367	3368
				0.0047871	0.51159	0.473923	0.00970018		0.0047871
	115			3395	3396	3397
				0.184831	0.611188	0.203981			0.184831
	116		3424	3425	3426	3427
			0.0342742	0.445691	0.456149	0.0638861			0.0342742
	117		3453	3454	3455	3456	3457
			0.000126024	0.219156	0.486957	0.287965	0.0057971		0.000126024
	118		3483	3484	3485	3486
			0.0468868	0.40484	0.438871	0.109403			0.0468868
	119		3512	3513	3514	3515	3516
			0.000252111	0.204462	0.459725	0.324846	0.0107147		0.000252111
	120		3542	3543	3544	3545
			0.0287443	0.384266	0.473273	0.113717			0.0287443
	121			3572	3573	3574	3575
				0.140714	0.518094	0.339049	0.00214349		0.00214349
	122		3601	3602	3603	3604
			0.00403531	0.335561	0.583607	0.076797			0.00403531
	123			3631	3632	3633	3634
				0.0472947	0.641821	0.310632	0.000252239		0.000252239
	124		3660	3661	3662	3663
			0.000126135	0.224899	0.755424	0.019551			0.000126135
	125			3690	3691	3692
				0.000630756	0.673647	0.325722			0.000630756
	126			3720	3721	3722
				0.167171	0.809866	0.0229624			0.0229624
	127			3749	3750	3751	3752
				0.00479495	0.60429	0.390662	0.000252366		0.000252366
	128			3779	3780	3781
				0.202044	0.67895	0.119006			0.119006
	129			3808	3809	3810	3811
				0.0382431	0.503471	0.430771	0.0275148		0.0275148
	130			3838	3839	3840	3841
				0.246276	0.529917	0.223176	0.000631154		0.000631154
	131			3867	3868	3869	3870
				0.0600934	0.44098	0.428986	0.0699407		0.0600934
	132		3896	3897	3898	3899	3900
			0.00113636	0.248232	0.465152	0.281061	0.00441919		0.00113636
	133		3926	3927	3928	3929
			0.052153	0.415204	0.443112	0.0895315			0.052153
	134		3955	3956	3957	3958	3959
			0.000378884	0.204345	0.490275	0.304243	0.000757767		0.000378884
	135		3985	3986	3987	3988
			0.0175572	0.405204	0.505747	0.0714917			0.0175572
	136			4015	4016	4017	4018
				0.117989	0.602451	0.279308	0.000252653		0.000252653
	137		4044	4045	4046	4047
			0.00050537	0.332786	0.640556	0.0261529			0.00050537
	138			4074	4075	4076
				0.025398	0.726181	0.248421			0.025398
	139			4104	4105	4106
				0.252117	0.74207	0.00581322			0.00581322
	140			4133	4134	4135
				0.0039181	0.707912	0.28817			0.0039181
	141			4163	4164	4165
				0.237517	0.71015	0.0523322			0.0523322
	142			4192	4193	4194	4195
				0.0378003	0.584324	0.372566	0.00530973		0.00530973
	143			4222	4223	4224
				0.270199	0.583639	0.146163			0.146163
	144			4251	4252	4253	4254
				0.069044	0.488872	0.408574	0.0335104		0.0335104
	145		4280	4281	4282	4283	4284
			0.00189705	0.286202	0.485013	0.226635	0.00025294		0.00025294
	146			4310	4311	4312	4313
				0.0765242	0.440299	0.422084	0.0610928		0.0610928
	147		4339	4340	4341	4342	4343
			0.00227704	0.260848	0.473498	0.262998	0.000379507		0.000379507
	148		4369	4370	4371	4372
			0.0501012	0.43206	0.456731	0.0611083			0.0501012
	149			4399	4400	4401	4402
				0.195242	0.550171	0.25446	0.000126534		0.000126534
	150		4428	4429	4430	4431
			0.0105037	0.418375	0.541762	0.0293597			0.0105037
	151			4458	4459	4460
				0.0925199	0.694342	0.213138			0.0925199
	152			4488	4489	4490
				0.356582	0.635696	0.00772152			0.00772152
	153			4517	4518	4519
				0.0250665	0.768199	0.206735			0.0250665
	154			4547	4548	4549
				0.298747	0.689358	0.0112615			0.0112615
	155			4576	4577	4578	4579
				0.0353299	0.686463	0.27808	0.00012663		0.00012663
	156			4606	4607	4608
				0.298886	0.628673	0.0724417			0.0724417
	157			4635	4636	4637	4638
				0.0727042	0.559721	0.358201	0.00937302		0.00937302
	158		4664	4665	4666	4667
			0.00240689	0.31999	0.517988	0.159615			0.00240689
	159			4694	4695	4696	4697
				0.0974281	0.471177	0.399975	0.0314202		0.0314202
	160		4723	4724	4725	4726	4727
			0.00367461	0.313102	0.466929	0.216168	0.000126711		0.000126711
	161			4753	4754	4755	4756
				0.0879483	0.442149	0.425295	0.0446078		0.0446078
	162		4782	4783	4784	4785	4786
			0.000253485	0.269962	0.502281	0.227376	0.000126743		0.000126743
	163		4812	4813	4814	4815
			0.043605	0.454684	0.472176	0.0295348			0.0295348
	164			4842	4843	4844
				0.179513	0.622718	0.197769			0.179513
	165		4871	4872	4873	4874
			0.00887536	0.445797	0.533029	0.0122987			0.00887536
	166			4901	4902	4903
				0.0778595	0.7649	0.157241			0.0778595
	167			4931	4932	4933
				0.390996	0.60799	0.00101458			0.00101458
	168			4960	4961	4962
				0.0379249	0.783486	0.17859			0.0379249
	169			4990	4991	4992
				0.351389	0.625904	0.0227071			0.0227071
	170			5019	5020	5021
				0.0714286	0.655164	0.273408			0.0714286
	171		5048	5049	5050	5051
			0.00228397	0.353382	0.553737	0.0905976			0.00228397
	172			5078	5079	5080	5081
				0.113579	0.517766	0.360533	0.00812183		0.00812183
	173		5107	5108	5109	5110
			0.00418835	0.360325	0.472903	0.162584			0.00418835
	174			5137	5138	5139	5140
				0.12262	0.453922	0.399848	0.0236101		0.0236101
	175		5166	5167	5168	5169
			0.00457027	0.330583	0.470103	0.194744			0.00457027
	176			5196	5197	5198	5199
				0.0919248	0.457974	0.422803	0.0272981		0.0272981
	177		5225	5226	5227	5228
			0.00152381	0.265143	0.549079	0.184254			0.00152381
	178			5255	5256	5257	5258
				0.0392431	0.489205	0.457201	0.014351		0.014351
	179			5285	5286	5287
				0.159025	0.704687	0.136289			0.136289
	180		5314	5315	5316	5317
			0.00292175	0.486916	0.509527	0.000635163			0.000635163
	181			5344	5345	5346
				0.0727989	0.815779	0.111422			0.0727989
	182			5374	5375	5376
				0.431004	0.568742	0.00025413			0.00025413
	183			5402	5403	5404	5405
				0.0686237	0.762867	0.168509	0.000508453		0.000508453
	184		5432	5433	5434	5435
			0.00152517	0.396924	0.571047	0.0305033			0.00152517
	185			5462	5463	5464	5465
				0.123808	0.591839	0.283844	0.000508453		0.000508453
	186		5491	5492	5493	5494
			0.00470379	0.40122	0.491864	0.102212			0.00470379
	187			5521	5522	5523	5524
				0.152575	0.479847	0.360458	0.00712015		0.00712015
	188		5550	5551	5552	5553
			0.0157681	0.371948	0.456129	0.156155			0.0157681
	189			5580	5581	5582	5583
				0.141676	0.455424	0.380898	0.0220018		0.0220018
	190		5609	5610	5611	5612
			0.0118291	0.328288	0.494149	0.165734			0.0118291
	191			5639	5640	5641	5642
				0.0873935	0.49612	0.401221	0.0152652		0.0152652
	192		5668	5669	5670	5671
			0.00114504	0.252799	0.616031	0.130025			0.00114504
	193			5698	5699	5700	5701
				0.0246851	0.54638	0.427663	0.00127243		0.00127243
	194			5728	5729	5730
				0.138967	0.785951	0.0750827			0.0750827
	195			5757	5758	5759
				0.000127275	0.533028	0.466845			0.000127275
	196			5787	5788	5789	5789
				0.0695879	0.796224	0.0670942	0.0670942		0.0670942
	197		5816	5817	5818	5819
			0.000636537	0.472183	0.52578	0.00140038			0.000636537
	198			5846	5847	5848
				0.127069	0.687293	0.185638			0.127069
	199		5875	5876	5877	5878
			0.00407488	0.447218	0.504139	0.044569			0.00407488
	200			5905	5906	5907	5908
				0.177534	0.52649	0.294702	0.00127356		0.00127356
	201		5934	5935	5936	5937
			0.0278945	0.407337	0.451407	0.113361			0.0278945
	202			5964	5965	5966	5967
				0.186879	0.458089	0.34242	0.0126115		0.0126115
	203		5993	5994	5995	5996
			0.027392	0.37457	0.457383	0.140655			0.027392
	204			6023	6024	6025	6026
				0.146407	0.479485	0.359964	0.0141437		0.0141437
	205		6052	6053	6054	6055
			0.00955779	0.33019	0.53855	0.121703			0.00955779
	206			6082	6083	6084	6085
				0.0693347	0.560285	0.368341	0.00203926		0.00203926
	207			6112	6113	6114
				0.232505	0.701338	0.0661568			0.0661568
	208			6141	6142	6143
				0.00573687	0.624171	0.370092			0.00573687
	209			6171	6172	6173
				0.117047	0.870968	0.0119852			0.0119852
	210				6201	6202
					0.574471	0.425529			0.425529
	211			6230	6231	6232
				0.130468	0.782808	0.0867236			0.0867236
	212			6259	6260	6261	6262
				0.00510204	0.512245	0.473342	0.00931122		0.00510204
	213			6289	6290	6291
				0.19824	0.586044	0.215716			0.19824
	214		6318	6319	6320	6321
			0.0368717	0.446542	0.448201	0.0683848			0.0368717
	215		6347	6348	6349	6350	6351
			0.0002552	0.225214	0.475054	0.294628	0.00484879		0.0002552
	216		6377	6378	6379	6380
			0.0481113	0.403905	0.438617	0.109367			0.0481113
	217		6406	6407	6408	6409	6410
			0.000127632	0.203829	0.462157	0.323931	0.00995533		0.000127632
	218		6436	6437	6438	6439
			0.0284657	0.380521	0.483278	0.107736			0.0284657
	219			6466	6467	6468	6469
				0.131495	0.538236	0.328099	0.00217031		0.00217031
	220		6495	6496	6497	6498
			0.00268131	0.327375	0.60572	0.0642237			0.00268131
	221			6525	6526	6527
				0.0348614	0.668114	0.297025			0.0348614
	222			6555	6556	6557
				0.209962	0.787356	0.00268199			0.00268199
	223				6585	6586
					0.676587	0.323413			0.323413
	224			6614	6615	6616
				0.163005	0.819877	0.017118			0.017118
	225			6643	6644	6645	6646
				0.00574933	0.604574	0.38891	0.000766577		0.000766577
	226			6673	6674	6675
				0.216458	0.651802	0.13174			0.13174
	227			6702	6703	6704	6705
				0.0434505	0.498147	0.427476	0.0309265		0.0309265
	228		6731	6732	6733	6734	6735
			0.000766871	0.256391	0.509075	0.233129	0.000639059		0.000639059
	229			6761	6762	6763	6764
				0.0668541	0.433593	0.425157	0.074396		0.0668541
	230		6790	6791	6792	6793	6794
			0.00127845	0.252109	0.459345	0.282281	0.00498594		0.00127845
	231		6820	6821	6822	6823
			0.0538294	0.411328	0.447769	0.0870733			0.0538294
	232			6850	6851	6852	6853
				0.199488	0.503453	0.295908	0.0011509		0.0011509
	233		6879	6880	6881	6882
			0.014452	0.400691	0.526026	0.0588311			0.014452
	234			6909	6910	6911
				0.100026	0.640061	0.259913			0.100026
	235			6939	6940	6941
				0.313419	0.682743	0.00383779			0.00383779
	236			6968	6969	6970
				0.00729273	0.76433	0.228378			0.00729273
	237			6998	6999	7000
				0.250928	0.746385	0.00268714			0.00268714
	238			7027	7028	7029
				0.00575889	0.706168	0.288073			0.00575889
	239			7057	7058	7059
				0.246768	0.69346	0.0597722			0.0597722
	240			7086	7087	7088	7089
				0.046723	0.570661	0.374936	0.00768049		0.00768049
	241		7115	7116	7117	7118
			0.000384074	0.284599	0.555499	0.159519			0.000384074
	242			7145	7146	7147	7148
				0.0802817	0.474904	0.404609	0.0402049		0.0402049
	243		7174	7175	7176	7177	7178
			0.0026892	0.293251	0.471507	0.231272	0.00128057		0.00128057
	244			7204	7205	7206	7207
				0.0814549	0.433786	0.422259	0.0625		0.0625
	245		7233	7234	7235	7236
			0.000640451	0.261432	0.478801	0.259126			0.000640451
	246		7263	7264	7265	7266
			0.0429157	0.4371	0.470151	0.0498335			0.0429157
	247			7293	7294	7295
				0.180013	0.582447	0.23754			0.180013
	248		7322	7323	7324	7325
			0.00269093	0.419785	0.564326	0.0131984			0.00269093
	249			7352	7353	7354
				0.0742022	0.732923	0.192875			0.0742022
	250			7382	7383	7384
				0.353499	0.643681	0.00281979			0.00281979
	251			7411	7412	7413
				0.0174337	0.785156	0.197411			0.0174337
	252			7441	7442	7443
				0.305385	0.67859	0.0160256			0.0160256
	253			7470	7471	7472
				0.0473138	0.664188	0.288499			0.0473138
	254		7499	7500	7501
			0.000256476	0.31585	0.595794				0.000256476
	255			7529	7530	7531	7532
				0.0874695	0.53713	0.361036	0.0143645		0.0143645
	256		7558	7559	7560	7561
			0.00371986	0.330298	0.495382	0.1706			0.00371986
	257			7588	7589	7590	7591
				0.105324	0.461193	0.398204	0.035279		0.035279
	258		7617	7618	7619	7620
			0.00153965	0.31768	0.465999	0.214781			0.00153965
	259			7647	7648	7649	7650
				0.0836648	0.444501	0.435391	0.036443		0.036443
	260		7676	7677	7678	7679
			0.000128337	0.260395	0.523614	0.215862			0.000128337
	261		7706	7707	7708	7709
			0.0351688	0.463869	0.481068	0.0198948			0.0198948
	262			7736	7737	7738
				0.162773	0.658151	0.179076			0.162773
	263		7765	7766	7767	7768
			0.00320965	0.45269	0.538067	0.00603415			0.00320965
	264			7795	7796	7797
				0.0651002	0.792244	0.142655			0.0651002
	265			7825	7826	7827
				0.392064	0.607679	0.000256838			0.000256838
	266			7854	7855	7856
				0.0499615	0.761238	0.1888			0.0499615
	267		7883	7884	7885	7886
			0.000256904	0.363263	0.603211	0.0332691			0.000256904
	268			7913	7914	7915	7916
				0.0897996	0.622045	0.286357	0.00179856		0.00179856
	269		7942	7943	7944	7945
			0.00372607	0.36644	0.525247	0.104587			0.00372607
	270			7972	7973	7974	7975
				0.123619	0.50257	0.36276	0.0110511		0.0110511
	271		8001	8002	8003	8004
			0.00411258	0.364863	0.466007	0.165017			0.00411258
	272			8031	8032	8033	8034
				0.124293	0.451671	0.401285	0.0227506		0.0227506
	273		8060	8061	8062	8063	8064
			0.00411364	0.326906	0.48091	0.187942	0.000128386		0.000128386
	274			8090	8091	8092	8093
				0.0849833	0.467344	0.426845	0.020828		0.020828
	275		8119	8120	8121	8122
			0.000257169	0.253182	0.578758	0.167802			0.000257169
	276			8149	8150	8151	8152
				0.0298354	0.504887	0.456147	0.00913066		0.00913066
	277			8179	8180	8181
				0.142508	0.739807	0.117685			0.117685
	278		8208	8209	8210	8211
			0.00154361	0.491253	0.507075	0.000128634			0.000128634
	279			8238	8239	8240
				0.0733308	0.816802	0.109867			0.0733308
	280			8268	8269	8270
				0.437597	0.557643	0.00476068			0.00476068
	281			8297	8298	8299
				0.0889203	0.72436	0.18672			0.0889203
	282		8326	8327	8328	8329
			0.00218762	0.409342	0.546133	0.0422082			0.00218762
	283			8356	8357	8358	8359
				0.137469	0.56674	0.295019	0.0007723		0.0007723
	284		8385	8386	8387	8388
			0.00823893	0.405124	0.475283	0.111354			0.00823893
	285			8415	8416	8417	8418
				0.159006	0.471611	0.35947	0.00991374		0.00991374
	286		8444	8445	8446	8447
			0.0157095	0.372264	0.457507	0.15452			0.0157095
	287			8474	8475	8476	8477
				0.137283	0.462073	0.382743	0.0179008		0.0179008
	288		8503	8504	8505	8506
			0.00914477	0.322772	0.515198	0.152885			0.00914477
	289			8533	8534	8535	8536
				0.0772897	0.513461	0.398815	0.0104341		0.0104341
	290		8562	8563	8564	8565
			0.000644164	0.237696	0.649704	0.111956			0.000644164
	291			8592	8593	8594	8595
				0.0173947	0.561912	0.420436	0.000257699		0.000257699
	292			8622	8623	8624
				0.135309	0.795103	0.0695876			0.0695876
	293				8652	8653
					0.535121	0.464879			0.464879
	294			8681	8682	8683
				0.0934519	0.817479	0.0890693			0.0890693
	295		8710	8711	8712	8713
			0.000773495	0.477891	0.515663	0.0056723			0.000773495
	296			8740	8741	8742
				0.148272	0.646596	0.205132			0.148272
	297		8769	8770	8771	8772
			0.0117344	0.446809	0.483688	0.0577692			0.0117344
	298			8799	8800	8801	8802
				0.188161	0.509672	0.298169	0.00399794		0.00399794
	299		8828	8829	8830	8831
			0.029537	0.407455	0.447956	0.115052			0.029537
	300			8858	8859	8860	8861
				0.186017	0.4613	0.340299	0.0123839		0.0123839
	301		8887	8888	8889	8890
			0.0261902	0.370791	0.470262	0.132757			0.0261902
	302			8917	8918	8919	8920
				0.137677	0.494323	0.358194	0.00980645		0.00980645
	303		8946	8947	8948	8949
			0.00671054	0.323526	0.562137	0.107627			0.00671054
	304			8976	8977	8978	8979
				0.0600155	0.578988	0.360609	0.000387197		0.000387197
	305			9006	9007	9008	9008
				0.212558	0.680186	0.0536281	0.0536281		0.0536281
	306			9035	9036	9037	9037
				0.00226843	0.462004	0.267864	0.267864		0.00226843
	307			9065	9066	9067
				0.129116	0.848289	0.0225952			0.0225952
	308			9094	9095	9096	9097
				0.000645661	0.574768	0.424458	0.000129132		0.000129132
	309			9124	9125	9126
				0.158337	0.728658	0.113005			0.113005
	310			9153	9154	9155	9156
				0.0107207	0.5093	0.463963	0.0160165		0.0107207
	311			9183	9184	9185	9186
				0.211859	0.561685	0.225294	0.00116264		0.00116264
	312		9212	9213	9214	9215
			0.0421189	0.440956	0.445349	0.0715762			0.0421189
	313		9241	9242	9243	9244	9245
			0.000129216	0.229229	0.469957	0.294999	0.00568549		0.000129216
	314		9271	9272	9273	9274
			0.047816	0.402688	0.443655	0.105841			0.047816
	315		9300	9301	9302	9303	9304
			0.000258498	0.198139	0.472535	0.321442	0.00762569		0.000258498
	316		9330	9331	9332	9333
			0.0266287	0.377068	0.497415	0.0988883			0.0266287
	317			9360	9361	9362	9363
				0.121913	0.557983	0.319069	0.00103426		0.00103426
	318		9389	9390	9391	9392
			0.00155159	0.320791	0.623869	0.0537885			0.00155159
	319			9419	9420	9421
				0.0285788	0.682271	0.28915			0.0285788
	320			9449	9450	9451
				0.213787	0.781169	0.00504397			0.00504397
	321			9478	9479	9480
				0.00155219	0.675074	0.323373			0.00155219
	322			9508	9509	9510
				0.180466	0.786546	0.0329884			0.0329884
	323			9537	9538	9539	9540
				0.00970371	0.600854	0.386078	0.00336395		0.00336395
	324			9567	9568	9569
				0.231237	0.623835	0.144928			0.144928
	325			9596	9597	9598	9599
				0.050343	0.489453	0.42578	0.0344247		0.0344247
	326		9625	9626	9627	9628	9629
			0.00103546	0.263914	0.49547	0.238286	0.00129433		0.00103546
	327			9655	9656	9657	9658
				0.0702913	0.429385	0.424854	0.0754693		0.0702913
	328		9684	9685	9686	9687	9688
			0.001942	0.251554	0.459218	0.283143	0.00414293		0.001942
	329		9714	9715	9716	9717
			0.0538651	0.409944	0.451897	0.0842937			0.0538651
	330		9743	9744	9745	9746	9747
			0.000259	0.19166	0.519814	0.287102	0.0011655		0.000259
	331		9773	9774	9775	9776
			0.0137288	0.396451	0.538013	0.0518068			0.000129651
	332			9803	9804	9805
				0.0897668	0.661917	0.248316			0.0897668
	333		9832	9833	9834	9835
			0.000647752	0.316621	0.675606	0.00712528			0.000647752
	334			9862	9863	9864
				0.00816274	0.763799	0.228038			0.00816274
	335			9892	9893	9894
				0.256932	0.735424	0.0075149			0.0075149
	336			9921	9922	9923
				0.00751685	0.703862	0.288621			0.00751685
	337			9951	9952	9953
				0.257809	0.672715	0.069475			0.069475
	338			9980	9981	9982	9983
				0.0544465	0.558335	0.377755	0.00946331		0.00946331
	339		10009	10010	10011	10012	10013
			0.00129651	0.295475	0.532478	0.170621	0.000129651		0.000129651
	340			10039	10040	10041	10042
				0.089082	0.464082	0.401193	0.0456432		0.0456432
	341		10068	10069	10070	10071	10072
			0.00507152	0.295059	0.461769	0.236931	0.00117035		0.00117035
	342			10098	10099	10100	10101
				0.0836576	0.430999	0.422568	0.0627756		0.0627756
	343		10127	10128	10129	10130	10131
			0.00168634	0.257232	0.486055	0.254378	0.000648593		0.000648593
	344		10157	10158	10159	10160
			0.0432019	0.434613	0.47548	0.0467047			0.0432019
	345		10186	10187	10188	10189
			0.000259504	0.169846	0.603218	0.226677			0.000259504
	346		10216	10217	10218	10219
			0.00441215	0.413833	0.572281	0.00947314			0.00441215
	347			10246	10247	10248
				0.0572356	0.768073	0.174692			0.0572356
	348			10276	10277	10278
				0.353193	0.645509	0.00129803			0.00129803
	349			10305	10306	10307
				0.0115539	0.79826	0.190186			0.0115539
	350			10335	10336	10337
				0.310699	0.669437	0.019865			0.019865
	351			10364	10365	10366	10367
				0.056616	0.647578	0.295286	0.000519413		0.000519413
	352		10393	10394	10395	10396
			0.000909091	0.329481	0.568052	0.101558			0.000909091
	353			10423	10424	10425	10426
				0.101052	0.516301	0.363424	0.0192233		0.0192233
	354		10452	10453	10454	10455
			0.00766433	0.332424	0.480774	0.179137			0.00766433
	355			10482	10483	10484	10485
				0.112901	0.451864	0.395609	0.0396258		0.0396258
	356		10511	10512	10513	10514
			0.00636694	0.310941	0.466476	0.216216			0.00636694
	357			10541	10542	10543	10544
				0.0835608	0.447303	0.431579	0.0375569		0.0375569
	358		10570	10571	10572	10573	10574
			0.00168963	0.249415	0.542501	0.206265	0.000129971		0.000129971
	359		10600	10601	10602	10603
			0.0270376	0.473807	0.486936	0.0122189			0.0122189
	360			10630	10631	10632
				0.144176	0.696698	0.159126			0.144176
	361		10659	10660	10661	10662
			0.000650111	0.455077	0.542322	0.00195033			0.000650111
	362			10689	10690	10691
				0.0498049	0.824187	0.126008			0.0498049
	363			10719	10720	10721
				0.39459	0.60398	0.00143062			0.00143062
	364			10748	10749	10750
				0.0606139	0.741415	0.197971			0.0606139
	365		10777	10778	10779	10780
			0.00013009	0.375959	0.57981	0.0441004			0.00013009
	366			10807	10808	10809	10810
				0.106818	0.591205	0.298595	0.00338277		0.00338277
	367		10836	10837	10838	10839
			0.00897853	0.369291	0.5054	0.116331			0.00897853
	368			10866	10867	10868	10869
				0.136908	0.484513	0.360619	0.0179594		0.0179594
	369		10895	10896	10897	10898
			0.012365	0.35572	0.461148	0.170767			0.012365
	370			10925	10926	10927	10928
				0.12666	0.450273	0.398594	0.0244728		0.0244728
	371		10954	10955	10956	10957	10958
			0.0045567	0.320661	0.493686	0.180966	0.000130191		0.000130191
	372			10984	10985	10986	10987
				0.0759115	0.479948	0.430469	0.0136719		0.0136719
	373			11014	11015	11016
				0.237531	0.61245	0.15002			0.15002
	374			11043	11044	11045	11046
				0.0190154	0.522011	0.455978	0.00299557		0.00299557
	375			11073	11074	11075
				0.12557	0.775303	0.0991273			0.0991273
	376			11103	11104
				0.495831	0.504169				0.495831
	377			11132	11133	11134
				0.0818241	0.801564	0.116612			0.0818241
	378		11161	11162	11163	11164
			0.00013031	0.443706	0.546781	0.00938233			0.00013031
	379			11191	11192	11193
				0.109475	0.684999	0.205526			0.109475
	380		11220	11221	11222	11223
			0.00821168	0.414103	0.520464	0.0572211			0.00821168
	381			11250	11251	11252	11253
				0.154608	0.536175	0.306479	0.00273758		0.00273758
	382		11279	11280	11281	11282
			0.0164276	0.398957	0.464798	0.119817			0.0164276
	383			11309	11310	11311	11312
				0.164428	0.462772	0.362629	0.0101708		0.0101708
	384		11338	11339	11340	11341
			0.0147366	0.371805	0.463093	0.150365			0.0147366
	385			11368	11369	11370	11371
				0.13056	0.470067	0.388548	0.0108256		0.0108256
	386		11397	11398	11399	11400
			0.00469606	0.319332	0.537047	0.138925			0.00469606
	387			11427	11428	11429	11430
				0.0654925	0.533594	0.395695	0.00521853		0.00521853
	388			11457	11458	11459	11459
				0.204361	0.62214	0.0867493	0.0867493		0.0867493
	389			11486	11487	11488	11489
				0.0123972	0.573535	0.413937	0.000130497		0.000130497
	390			11516	11517	11518
				0.131689	0.804098	0.064213			0.064213
	391				11546	11547	11548
					0.536166	0.46214	0.000130327		0.000130327
	392			11575	11576	11577
				0.115991	0.772579	0.109735			0.109735
	393		11604	11605	11606	11607
			0.00600601	0.477608	0.502415	0.0139705			0.00600601
	394			11634	11635	11636
				0.167407	0.610212	0.222382			0.167407
	395		11663	11664	11665	11666
			0.0181533	0.444952	0.470027	0.0668669			0.0181533
	396			11693	11694	11695	11696
				0.196317	0.49373	0.307471	0.00248171		0.00248171
	397		11722	11723	11724	11725
			0.0292619	0.408752	0.447943	0.114043			0.0292619
	398			11752	11753	11754	11755
				0.183433	0.462895	0.346616	0.00705513		0.00705513
	399		11781	11782	11783	11784
			0.0222135	0.370704	0.484124	0.122958			0.0222135
	400			11811	11812	11813	11814
				0.128202	0.510847	0.355332	0.00561945		0.00561945
	401		11840	11841	11842	11843
			0.00522807	0.314207	0.586982	0.0935825			0.00522807
	402			11870	11871	11872	11873
				0.0488889	0.603007	0.347712	0.000392157		0.000392157
	403			11900	11901	11902
				0.217283	0.735129	0.0475879			0.0475879
	404			11929	11930	11931
				0.000915272	0.637291	0.361794			0.000915272
	405			11959	11960	11961
				0.14607	0.816268	0.0376618			0.0376618
