# Supplementary material for: The design and reconstructible history of the Mayan eclipse table of the Dresden Codex
Source: Sci Adv. 2025 Oct 22;11(43):eadt9039. doi: 10.1126/sciadv.adt9039 (PMC13141895; doi:10.1126/sciadv.adt9039)
Supplement: Supplementary file 2 — Tables S1 and S2 [file sciadv.adt9039_tables_s1_and_s2.zip › adt9039_table_s2.xlsx]

## Sheet: First Crescent Monte Alban
Julian Date BCE	Month	Day	Time (GMT)	JDN	Lunar Elevation	Difference between Lunar and Solar Azumuth	Visible Crescent Visible	Visible Crescent JPL	The data you see in this spreadsheet is a pared down version of a much larger database of solar and lunar positions in 6-minute intervals for a span of 650 years. The body of information comes from the Horizons System developed as part of NASA's JPL data science.
650	Jan	12	00:40:00	1.48366e+06	11.1724	0.690061	Visible	Visible
650	Feb	10	00:50:00	1.48369e+06	4.37743	4.78684	Visible	Visible
650	Mar	12	01:00:00	1.48372e+06	9.9404	6.70365	Visible	Visible
650	Apr	10	01:00:00	1.48374e+06	3.6853	4.92018	Visible	Visible
650	May	10	01:00:00	1.48377e+06	8.67105	1.35725	Visible	Visible
650	Jun	9	01:10:00	1.4838e+06	11.8983	5.18445	Visible	Not Visible
650	Jul	8	01:20:00	1.48383e+06	3.50495	7.38066	Visible	Visible
650	Aug	7	01:20:00	1.48386e+06	4.45687	12.6103	Visible	Visible
650	Sep	6	01:00:00	1.48389e+06	6.8978	16.71	Visible	Not Visible
650	Oct	5	00:40:00	1.48392e+06	2.60945	11.6344	Visible	Visible
650	Nov	4	00:20:00	1.48395e+06	10.1543	12.4796	Visible	Visible
650	Dec	3	00:20:00	1.48398e+06	7.25403	4.93838	Visible	Visible
649	Jan	2	00:30:00	1.48401e+06	16.4359	1.13318	Visible	Visible
649	Jan	31	00:50:00	1.48404e+06	10.4927	4.39819	Visible	Visible
649	Mar	1	01:00:00	1.48407e+06	4.41055	5.71062	Visible	Visible
649	Mar	31	01:00:00	1.4841e+06	12.0515	5.00871	Visible	Visible
649	Apr	29	01:00:00	1.48413e+06	6.55585	1.51048	Visible	Visible
649	May	29	01:10:00	1.48416e+06	11.6897	4.3461	Visible	Visible
649	Jun	27	01:20:00	1.48419e+06	3.68689	7.02889	Visible	Visible
649	Jul	27	01:20:00	1.48422e+06	4.66184	11.843	Visible	Visible
649	Aug	26	01:10:00	1.48425e+06	5.8569	14.8527	Visible	Not Visible
649	Sep	25	00:50:00	1.48428e+06	9.07648	16.1017	Visible	Not Visible
649	Oct	24	00:30:00	1.48431e+06	5.05005	9.1028	Visible	Visible
649	Nov	23	00:20:00	1.48434e+06	11.9527	7.49983	Visible	Visible
649	Dec	22	00:20:00	1.48437e+06	7.43613	0.156742	Visible	Visible
648	Jan	21	00:40:00	1.4844e+06	15.1666	2.93552	Visible	Visible
648	Feb	19	00:50:00	1.48442e+06	9.36743	5.20536	Visible	Visible
648	Mar	19	01:00:00	1.48445e+06	4.39155	4.06622	Visible	Visible
648	Apr	18	01:00:00	1.48448e+06	13.5779	1.0545	Visible	Visible
648	May	17	01:10:00	1.48451e+06	8.24638	3.20547	Visible	Visible
648	Jun	16	01:20:00	1.48454e+06	13.2268	10.0226	Visible	Not Visible
648	Jul	15	01:20:00	1.48457e+06	4.99387	10.9813	Visible	Visible
648	Aug	14	01:20:00	1.4846e+06	6.75821	14.2716	Visible	Not Visible
648	Sep	13	01:00:00	1.48463e+06	9.13471	15.2363	Visible	Not Visible
648	Oct	12	00:40:00	1.48466e+06	4.0316	8.00373	Visible	Visible
648	Nov	11	00:20:00	1.48469e+06	8.34779	6.04334	Visible	Visible
648	Dec	11	00:20:00	1.48472e+06	13.5458	3.15144	Visible	Not Visible
647	Jan	9	00:30:00	1.48475e+06	7.19325	2.69025	Visible	Visible
647	Feb	8	00:50:00	1.48478e+06	13.7422	3.90653	Visible	Visible
647	Mar	9	01:00:00	1.48481e+06	8.51108	3.41659	Visible	Visible
647	Apr	8	01:00:00	1.48484e+06	18.3765	0.801898	Visible	Not Visible
647	May	7	01:00:00	1.48487e+06	14.0108	3.57957	Visible	Visible
647	Jun	5	01:10:00	1.4849e+06	8.54728	7.3818	Visible	Visible
647	Jul	4	01:20:00	1.48493e+06	2.29681	8.61232	Visible	Visible
647	Aug	3	01:20:00	1.48496e+06	6.60894	12.6774	Visible	Visible
647	Sep	2	01:10:00	1.48499e+06	10.0362	14.6909	Visible	Not Visible
647	Oct	1	00:40:00	1.48501e+06	4.66482	7.91231	Visible	Visible
647	Oct	31	00:30:00	1.48504e+06	8.22789	6.20947	Visible	Visible
647	Nov	30	00:20:00	1.48507e+06	11.4876	3.5379	Visible	Visible
647	Dec	30	00:30:00	1.4851e+06	14.792	0.633017	Visible	Not Visible
646	Jan	28	00:40:00	1.48513e+06	7.28084	2.91685	Visible	Visible
646	Feb	27	01:00:00	1.48516e+06	13.1649	2.32258	Visible	Visible
646	Mar	28	01:00:00	1.48519e+06	8.27461	0.207489	Visible	Visible
646	Apr	27	01:00:00	1.48522e+06	17.958	3.31024	Visible	Not Visible
646	May	26	01:10:00	1.48525e+06	13.471	7.2979	Visible	Visible
646	Jun	24	01:20:00	1.48528e+06	8.04575	9.6391	Visible	Visible
646	Jul	23	01:20:00	1.48531e+06	2.62946	8.92066	Visible	Visible
646	Aug	22	01:10:00	1.48534e+06	8.71361	12.2498	Visible	Visible
646	Sep	20	00:50:00	1.48537e+06	3.97037	6.65318	Visible	Visible
646	Oct	20	00:30:00	1.4854e+06	8.50765	6.50039	Visible	Visible
646	Nov	19	00:20:00	1.48543e+06	11.7494	4.87747	Visible	Visible
646	Dec	19	00:20:00	1.48546e+06	14.006	2.43939	Visible	Not Visible
645	Jan	17	00:40:00	1.48549e+06	5.5525	1.83697	Visible	Visible
645	Feb	16	00:50:00	1.48552e+06	8.49321	1.0827	Visible	Visible
645	Mar	18	01:00:00	1.48555e+06	13.9094	0.392936	Visible	Not Visible
645	Apr	16	01:00:00	1.48558e+06	8.80071	2.95049	Visible	Visible
645	May	15	01:10:00	1.48561e+06	3.97383	5.31791	Visible	Visible
645	Jun	14	01:20:00	1.48564e+06	12.5196	9.15416	Visible	Visible
645	Jul	13	01:20:00	1.48566e+06	7.52019	9.62794	Visible	Visible
645	Aug	11	01:20:00	1.48569e+06	3.26315	7.24967	Visible	Visible
645	Sep	10	01:00:00	1.48572e+06	10.6631	10.5684	Visible	Visible
645	Oct	9	00:40:00	1.48575e+06	6.33757	4.77681	Visible	Visible
645	Nov	8	00:20:00	1.48578e+06	11.0327	5.50443	Visible	Visible
645	Dec	8	00:20:00	1.48581e+06	14.1005	4.63795	Visible	Not Visible
644	Jan	6	00:30:00	1.48584e+06	5.86344	0.325845	Visible	Visible
644	Feb	5	00:50:00	1.48587e+06	7.85309	0.285379	Visible	Visible
644	Mar	6	01:00:00	1.4859e+06	11.0475	1.31757	Visible	Visible
644	Apr	4	01:00:00	1.48593e+06	4.42717	3.21693	Visible	Visible
644	May	4	01:00:00	1.48596e+06	9.98461	4.87687	Visible	Visible
644	Jun	2	01:10:00	1.48599e+06	4.3568	6.07198	Visible	Visible
644	Jul	2	01:20:00	1.48602e+06	11.8985	9.1802	Visible	Visible
644	Jul	31	01:20:00	1.48605e+06	7.51517	8.0482	Visible	Visible
644	Aug	29	01:10:00	1.48608e+06	4.03076	4.70469	Visible	Visible
644	Sep	28	00:50:00	1.48611e+06	11.6447	8.71885	Visible	Visible
644	Oct	27	00:30:00	1.48614e+06	7.07619	3.38085	Visible	Visible
644	Nov	26	00:20:00	1.48617e+06	11.8574	5.39739	Visible	Visible
644	Dec	26	00:30:00	1.4862e+06	15.6452	5.35073	Visible	Not Visible
643	Jan	24	00:40:00	1.48623e+06	7.81364	1.86259	Visible	Visible
643	Feb	23	00:50:00	1.48626e+06	11.0436	2.34562	Visible	Visible
643	Mar	25	01:00:00	1.48629e+06	14.4746	2.72365	Visible	Not Visible
643	Apr	23	01:00:00	1.48631e+06	7.41315	4.20581	Visible	Visible
643	May	23	01:10:00	1.48634e+06	11.8032	5.25516	Visible	Visible
643	Jun	21	01:20:00	1.48637e+06	5.65038	5.36656	Visible	Visible
643	Jul	21	01:20:00	1.4864e+06	12.234	8.36081	Visible	Visible
643	Aug	19	01:10:00	1.48643e+06	8.0983	6.2411	Visible	Visible
643	Sep	18	00:50:00	1.48646e+06	15.3395	11.5728	Visible	Not Visible
643	Oct	17	00:30:00	1.48649e+06	11.126	7.45085	Visible	Visible
643	Nov	15	00:20:00	1.48652e+06	5.95294	2.91485	Visible	Visible
643	Dec	15	00:20:00	1.48655e+06	11.401	5.9484	Visible	Visible
642	Jan	13	00:40:00	1.48658e+06	4.82925	2.84248	Visible	Visible
642	Feb	12	00:50:00	1.48661e+06	10.129	3.54032	Visible	Visible
642	Mar	14	01:00:00	1.48664e+06	14.5655	2.92428	Visible	Not Visible
642	Apr	12	01:00:00	1.48667e+06	7.31717	3.6379	Visible	Visible
642	May	12	01:10:00	1.4867e+06	10.7424	3.57559	Visible	Visible
642	Jun	11	01:10:00	1.48673e+06	14.5237	4.92976	Visible	Not Visible
642	Jul	10	01:20:00	1.48676e+06	8.18416	4.54325	Visible	Visible
642	Aug	9	01:20:00	1.48679e+06	13.4117	8.1785	Visible	Not Visible
642	Sep	7	01:00:00	1.48682e+06	8.71729	5.49561	Visible	Visible
642	Oct	7	00:40:00	1.48685e+06	14.0556	10.9974	Visible	Not Visible
642	Nov	5	00:20:00	1.48688e+06	9.17352	6.99754	Visible	Visible
642	Dec	5	00:20:00	1.48691e+06	15.5089	11.0879	Visible	Not Visible
641	Jan	3	00:30:00	1.48693e+06	10.5727	6.51859	Visible	Visible
641	Feb	1	00:50:00	1.48696e+06	5.1589	4.39485	Visible	Visible
641	Mar	3	01:00:00	1.48699e+06	12.3258	3.52084	Visible	Visible
641	Apr	1	01:00:00	1.48702e+06	6.00657	3.34909	Visible	Visible
641	May	1	01:00:00	1.48705e+06	10.6409	2.11202	Visible	Visible
641	May	31	01:10:00	1.48708e+06	14.5248	2.54281	Visible	Not Visible
641	Jun	29	01:20:00	1.48711e+06	7.63222	2.5075	Visible	Visible
641	Jul	29	01:20:00	1.48714e+06	11.3304	5.22499	Visible	Visible
641	Aug	27	01:10:00	1.48717e+06	5.50782	2.35696	Visible	Visible
641	Sep	26	00:50:00	1.4872e+06	8.60969	6.37177	Visible	Visible
641	Oct	26	00:30:00	1.48723e+06	12.0087	11.3374	Visible	Not Visible
641	Nov	24	00:20:00	1.48726e+06	6.73175	7.35391	Visible	Visible
641	Dec	24	00:30:00	1.48729e+06	14.1453	10.3363	Visible	Not Visible
640	Jan	22	00:40:00	1.48732e+06	10.0572	6.33636	Visible	Visible
640	Feb	20	00:50:00	1.48735e+06	5.46105	4.42881	Visible	Visible
640	Mar	21	01:00:00	1.48738e+06	13.7034	1.65337	Visible	Visible
640	Apr	19	01:00:00	1.48741e+06	7.83392	1.21542	Visible	Visible
640	May	19	01:10:00	1.48744e+06	13.8125	0.342481	Visible	Not Visible
640	Jun	17	01:20:00	1.48747e+06	7.54849	0.733965	Visible	Visible
640	Jul	17	01:20:00	1.4875e+06	11.6154	3.71702	Visible	Visible
640	Aug	15	01:20:00	1.48752e+06	5.11928	1.53769	Visible	Visible
640	Sep	14	01:00:00	1.48755e+06	6.70957	4.91983	Visible	Visible
640	Oct	14	00:30:00	1.48758e+06	7.75184	8.65939	Visible	Visible
640	Nov	13	00:20:00	1.48761e+06	10.3418	12.3565	Visible	Not Visible
640	Dec	12	00:20:00	1.48764e+06	5.30883	8.14571	Visible	Visible
639	Jan	11	00:40:00	1.48767e+06	13.6915	8.67271	Visible	Visible
639	Feb	9	00:50:00	1.4877e+06	9.72114	4.77378	Visible	Visible
639	Mar	10	01:00:00	1.48773e+06	5.17794	2.74466	Visible	Visible
639	Apr	9	01:00:00	1.48776e+06	14.0086	1.10419	Visible	Visible
639	May	8	01:00:00	1.48779e+06	9.04728	1.187	Visible	Visible
639	Jun	7	01:10:00	1.48782e+06	16.8352	0.247328	Visible	Not Visible
639	Jul	6	01:20:00	1.48785e+06	11.0078	1.80954	Visible	Visible
639	Aug	5	01:20:00	1.48788e+06	14.159	7.521	Visible	Not Visible
639	Sep	3	01:10:00	1.48791e+06	6.67939	5.15488	Visible	Visible
639	Oct	3	00:40:00	1.48794e+06	6.70885	8.78661	Visible	Visible
639	Nov	2	00:20:00	1.48797e+06	7.23248	11.603	Visible	Visible
639	Dec	2	00:20:00	1.488e+06	10.5311	13.1834	Visible	Not Visible
639	Dec	31	00:30:00	1.48803e+06	5.87241	8.17714	Visible	Visible
638	Jan	30	00:50:00	1.48806e+06	13.8682	5.52304	Visible	Visible
638	Feb	28	01:00:00	1.48809e+06	9.09844	1.84659	Visible	Visible
638	Mar	30	01:00:00	1.48812e+06	18.0106	3.11508	Visible	Not Visible
638	Apr	28	01:00:00	1.48815e+06	13.8253	3.32846	Visible	Visible
638	May	27	01:10:00	1.48817e+06	10.1096	2.29092	Visible	Visible
638	Jun	25	01:20:00	1.4882e+06	6.31765	1.20561	Visible	Visible
638	Jul	25	01:20:00	1.48823e+06	12.6749	5.40984	Visible	Visible
638	Aug	23	01:10:00	1.48826e+06	5.83032	4.55255	Visible	Visible
638	Sep	22	00:50:00	1.48829e+06	6.51573	9.59219	Visible	Visible
638	Oct	22	00:30:00	1.48832e+06	6.6688	12.7286	Visible	Not Visible
638	Nov	21	00:20:00	1.48835e+06	8.51637	13.8455	Visible	Not Visible
638	Dec	20	00:20:00	1.48838e+06	2.87372	8.27404	Visible	Visible
637	Jan	19	00:40:00	1.48841e+06	7.97515	6.07808	Visible	Visible
637	Feb	18	00:50:00	1.48844e+06	14.1064	1.06308	Visible	Visible
637	Mar	19	01:00:00	1.48847e+06	8.42627	1.73033	Visible	Visible
637	Apr	18	01:00:00	1.4885e+06	17.116	5.34266	Visible	Not Visible
637	May	17	01:10:00	1.48853e+06	13.9599	3.75771	Visible	Visible
637	Jun	15	01:20:00	1.48856e+06	10.8854	1.06254	Visible	Visible
637	Jul	14	01:20:00	1.48859e+06	6.84567	1.09396	Visible	Visible
637	Aug	13	01:20:00	1.48862e+06	11.7749	10.0353	Visible	Visible
637	Sep	11	01:00:00	1.48865e+06	4.62443	8.41451	Visible	Visible
637	Oct	11	00:40:00	1.48868e+06	5.90204	13.3692	Visible	Visible
637	Nov	10	00:20:00	1.48871e+06	8.08628	15.2792	Visible	Not Visible
637	Dec	9	00:20:00	1.48874e+06	2.48397	9.08705	Visible	Visible
636	Jan	8	00:30:00	1.48877e+06	6.4969	6.63385	Visible	Visible
636	Feb	7	00:50:00	1.4888e+06	10.4297	1.74072	Visible	Visible
636	Mar	8	01:00:00	1.48883e+06	14.5913	3.6514	Visible	Not Visible
636	Apr	6	01:00:00	1.48885e+06	8.65911	4.81587	Visible	Visible
636	May	5	01:00:00	1.48888e+06	4.24151	4.62669	Visible	Visible
636	Jun	4	01:10:00	1.48891e+06	14.3302	1.56293	Visible	Visible
636	Jul	3	01:20:00	1.48894e+06	10.4416	2.34498	Visible	Visible
636	Aug	1	01:20:00	1.48897e+06	5.25958	4.38083	Visible	Visible
636	Aug	31	01:10:00	1.489e+06	9.07943	13.777	Visible	Visible
636	Sep	29	00:50:00	1.48903e+06	2.72703	11.1208	Visible	Visible
636	Oct	29	00:30:00	1.48906e+06	6.32881	15.2611	Visible	Visible
636	Nov	28	00:20:00	1.48909e+06	11.5475	14.999	Visible	Not Visible
636	Dec	27	00:30:00	1.48912e+06	6.38578	7.36366	Visible	Visible
635	Jan	26	00:40:00	1.48915e+06	10.2336	2.16613	Visible	Visible
635	Feb	25	00:50:00	1.48918e+06	12.7646	3.39234	Visible	Not Visible
635	Mar	26	01:00:00	1.48921e+06	5.21615	4.80753	Visible	Visible
635	Apr	25	01:00:00	1.48924e+06	10.5227	5.93269	Visible	Visible
635	May	24	01:10:00	1.48927e+06	6.08493	3.79379	Visible	Visible
635	Jun	23	01:20:00	1.4893e+06	13.9839	3.09918	Visible	Visible
635	Jul	22	01:20:00	1.48933e+06	8.31765	6.61206	Visible	Visible
635	Aug	21	01:10:00	1.48936e+06	12.3179	17.1943	Visible	Not Visible
635	Sep	19	00:50:00	1.48939e+06	6.32219	15.6655	Visible	Visible
635	Oct	19	00:30:00	1.48942e+06	11.7011	21.0956	Visible	Not Visible
635	Nov	17	00:20:00	1.48944e+06	8.26078	14.3422	Visible	Visible
635	Dec	16	00:20:00	1.48947e+06	4.15967	7.35573	Visible	Visible
634	Jan	15	00:40:00	1.4895e+06	9.91748	2.7306	Visible	Visible
634	Feb	14	00:50:00	1.48953e+06	13.1187	3.23385	Visible	Not Visible
634	Mar	15	01:00:00	1.48956e+06	4.91464	5.15977	Visible	Visible
634	Apr	14	01:00:00	1.48959e+06	8.46874	6.34334	Visible	Visible
634	May	14	01:10:00	1.48962e+06	13.6914	3.74816	Visible	Not Visible
634	Jun	12	01:20:00	1.48965e+06	8.08532	0.126247	Visible	Visible
634	Jul	12	01:20:00	1.48968e+06	12.4426	8.9153	Visible	Not Visible
634	Aug	10	01:20:00	1.48971e+06	5.48612	10.4408	Visible	Visible
634	Sep	9	01:00:00	1.48974e+06	9.19097	18.8216	Visible	Not Visible
634	Oct	8	00:40:00	1.48977e+06	4.88456	15.5064	Visible	Visible
634	Nov	7	00:20:00	1.4898e+06	13.1657	18.5014	Visible	Not Visible
634	Dec	6	00:20:00	1.48983e+06	10.6459	10.3465	Visible	Visible
633	Jan	4	00:30:00	1.48986e+06	6.10403	2.84848	Visible	Visible
633	Feb	3	00:50:00	1.48989e+06	11.878	2.6353	Visible	Visible
633	Mar	4	01:00:00	1.48992e+06	4.19561	5.23676	Visible	Visible
633	Apr	3	01:00:00	1.48995e+06	8.25027	6.63148	Visible	Visible
633	May	3	01:00:00	1.48998e+06	12.7272	4.45159	Visible	Not Visible
633	Jun	1	01:10:00	1.49001e+06	6.27899	0.765603	Visible	Visible
633	Jul	1	01:20:00	1.49004e+06	9.14973	6.18335	Visible	Visible
633	Jul	31	01:20:00	1.49007e+06	10.5339	14.2922	Visible	Not Visible
633	Aug	29	01:10:00	1.49009e+06	3.57753	13.1388	Visible	Visible
633	Sep	28	00:50:00	1.49012e+06	8.06598	18.4835	Visible	Not Visible
633	Oct	27	00:30:00	1.49015e+06	5.07649	13.2734	Visible	Visible
633	Nov	26	00:20:00	1.49018e+06	14.9699	13.1806	Visible	Not Visible
633	Dec	25	00:30:00	1.49021e+06	11.8543	4.40917	Visible	Visible
632	Jan	23	00:40:00	1.49024e+06	6.28717	1.99785	Visible	Visible
632	Feb	22	00:50:00	1.49027e+06	12.7425	6.25099	Visible	Visible
632	Mar	22	01:00:00	1.4903e+06	6.18779	6.40263	Visible	Visible
632	Apr	21	01:00:00	1.49033e+06	12.0731	4.79127	Visible	Visible
632	May	20	01:10:00	1.49036e+06	5.83445	1.05277	Visible	Visible
632	Jun	19	01:20:00	1.49039e+06	8.82753	5.35709	Visible	Visible
632	Jul	19	01:20:00	1.49042e+06	9.39519	12.3996	Visible	Not Visible
632	Aug	18	01:10:00	1.49045e+06	9.77749	18.1266	Visible	Not Visible
632	Sep	16	01:00:00	1.49048e+06	3.71213	14.2822	Visible	Visible
632	Oct	16	00:30:00	1.49051e+06	9.15158	16.2881	Visible	Not Visible
632	Nov	14	00:20:00	1.49054e+06	6.41312	9.29955	Visible	Visible
632	Dec	14	00:20:00	1.49057e+06	15.9293	6.5075	Visible	Not Visible
631	Jan	12	00:40:00	1.4906e+06	11.3335	1.1886	Visible	Visible
631	Feb	10	00:50:00	1.49063e+06	5.35879	5.07525	Visible	Visible
631	Mar	12	01:00:00	1.49066e+06	13.3676	6.82807	Visible	Visible
631	Apr	10	01:00:00	1.49068e+06	8.18138	4.63889	Visible	Visible
631	May	10	01:00:00	1.49071e+06	15.2997	0.0735927	Visible	Not Visible
631	Jun	8	01:10:00	1.49074e+06	8.34387	4.59444	Visible	Visible
631	Jul	8	01:20:00	1.49077e+06	10.0602	11.6454	Visible	Not Visible
631	Aug	7	01:20:00	1.4908e+06	10.0773	17.0666	Visible	Not Visible
631	Sep	5	01:00:00	1.49083e+06	2.92221	13.0106	Visible	Visible
631	Oct	5	00:40:00	1.49086e+06	6.1442	13.7048	Visible	Not Visible
631	Nov	4	00:20:00	1.49089e+06	11.8912	12.6653	Visible	Not Visible
631	Dec	3	00:20:00	1.49092e+06	8.14815	4.53862	Visible	Visible
630	Jan	2	00:30:00	1.49095e+06	15.7507	0.571341	Visible	Not Visible
630	Jan	31	00:50:00	1.49098e+06	9.95326	4.49088	Visible	Visible
630	Mar	1	01:00:00	1.49101e+06	4.38519	5.47711	Visible	Visible
630	Mar	31	01:00:00	1.49104e+06	13.8345	4.47116	Visible	Visible
630	Apr	29	01:00:00	1.49107e+06	9.44192	0.631579	Visible	Visible
630	May	29	01:10:00	1.4911e+06	16.8861	6.29668	Visible	Not Visible
630	Jun	27	01:20:00	1.49113e+06	9.2425	10.0328	Visible	Visible
630	Jul	27	01:20:00	1.49116e+06	11.0455	16.1442	Visible	Not Visible
630	Aug	25	01:10:00	1.49119e+06	3.61478	12.7405	Visible	Visible
630	Sep	24	00:50:00	1.49122e+06	6.30189	13.2497	Visible	Not Visible
630	Oct	24	00:30:00	1.49125e+06	10.2172	11.7282	Visible	Not Visible
630	Nov	22	00:20:00	1.49128e+06	5.19478	3.52372	Visible	Visible
630	Dec	22	00:20:00	1.49131e+06	9.69062	0.387798	Visible	Visible
629	Jan	21	00:40:00	1.49134e+06	15.1045	2.88991	Visible	Not Visible
629	Feb	19	00:50:00	1.49136e+06	8.90915	4.83353	Visible	Visible
629	Mar	21	01:00:00	1.49139e+06	17.7723	3.95764	Visible	Not Visible
629	Apr	19	01:00:00	1.49142e+06	13.8403	0.325927	Visible	Visible
629	May	18	01:10:00	1.49145e+06	9.49381	4.02241	Visible	Visible
629	Jun	16	01:20:00	1.49148e+06	4.07127	7.13704	Visible	Visible
629	Jul	16	01:20:00	1.49151e+06	9.45355	13.427	Visible	Visible
629	Aug	14	01:20:00	1.49154e+06	2.91185	11.1663	Visible	Visible
629	Sep	13	01:00:00	1.49157e+06	6.84032	12.806	Visible	Visible
629	Oct	13	00:40:00	1.4916e+06	10.7682	12.0051	Visible	Not Visible
629	Nov	11	00:20:00	1.49163e+06	5.3566	3.76691	Visible	Visible
629	Dec	11	00:20:00	1.49166e+06	8.27394	0.883506	Visible	Visible
628	Jan	10	00:30:00	1.49169e+06	11.0105	1.85524	Visible	Visible
628	Feb	9	00:50:00	1.49172e+06	15.0311	3.34899	Visible	Not Visible
628	Mar	9	01:00:00	1.49175e+06	8.91459	2.76407	Visible	Visible
628	Apr	8	01:00:00	1.49178e+06	17.427	0.101286	Visible	Not Visible
628	May	7	01:00:00	1.49181e+06	13.3651	4.04046	Visible	Visible
628	Jun	5	01:10:00	1.49184e+06	8.613	7.65854	Visible	Visible
628	Jul	4	01:20:00	1.49187e+06	3.27397	9.00095	Visible	Visible
628	Aug	3	01:20:00	1.4919e+06	9.88187	14.1717	Visible	Visible
628	Sep	1	01:10:00	1.49192e+06	4.86922	10.2452	Visible	Visible
628	Oct	1	00:40:00	1.49195e+06	10.4235	11.3549	Visible	Not Visible
628	Oct	30	00:30:00	1.49198e+06	5.42104	3.87026	Visible	Visible
628	Nov	29	00:20:00	1.49201e+06	8.71897	2.04304	Visible	Visible
628	Dec	29	00:30:00	1.49204e+06	10.7487	0.291551	Visible	Visible
627	Jan	28	00:40:00	1.49207e+06	12.7032	1.74363	Visible	Not Visible
627	Feb	27	01:00:00	1.4921e+06	16.2655	1.59592	Visible	Not Visible
627	Mar	28	01:00:00	1.49213e+06	10.155	0.416778	Visible	Visible
627	Apr	26	01:00:00	1.49216e+06	4.85502	3.33137	Visible	Visible
627	May	26	01:10:00	1.49219e+06	12.7376	7.29382	Visible	Visible
627	Jun	24	01:20:00	1.49222e+06	7.56715	9.27524	Visible	Visible
627	Jul	23	01:20:00	1.49225e+06	2.80637	8.50672	Visible	Visible
627	Aug	22	01:10:00	1.49228e+06	10.6336	12.7583	Visible	Visible
627	Sep	20	00:50:00	1.49231e+06	6.74038	7.92335	Visible	Visible
627	Oct	20	00:30:00	1.49234e+06	13.1367	9.41639	Visible	Not Visible
627	Nov	18	00:20:00	1.49237e+06	7.6728	2.35642	Visible	Visible
627	Dec	18	00:20:00	1.4924e+06	10.8774	1.5075	Visible	Visible
626	Jan	17	00:40:00	1.49243e+06	13.0147	0.289447	Visible	Not Visible
626	Feb	16	00:50:00	1.49246e+06	15.3276	0.0581062	Visible	Not Visible
626	Mar	17	01:00:00	1.49249e+06	7.83511	1.10363	Visible	Visible
626	Apr	16	01:00:00	1.49252e+06	12.3746	3.23107	Visible	Visible
626	May	15	01:10:00	1.49255e+06	6.21979	5.54757	Visible	Visible
626	Jun	14	01:20:00	1.49258e+06	12.4935	8.79638	Visible	Visible
626	Jul	13	01:20:00	1.4926e+06	7.21688	8.89722	Visible	Visible
626	Aug	11	01:20:00	1.49263e+06	3.13975	6.41045	Visible	Visible
626	Sep	10	01:00:00	1.49266e+06	11.315	10.3688	Visible	Visible
626	Oct	9	00:40:00	1.49269e+06	7.69676	5.38238	Visible	Visible
626	Nov	8	00:20:00	1.49272e+06	14.1762	7.87044	Visible	Visible
626	Dec	7	00:20:00	1.49275e+06	8.17508	1.9164	Visible	Visible
625	Jan	6	00:30:00	1.49278e+06	12.1822	2.26767	Visible	Visible
625	Feb	5	00:50:00	1.49281e+06	15.5815	1.80732	Visible	Not Visible
625	Mar	6	01:00:00	1.49284e+06	7.86562	1.86509	Visible	Visible
625	Apr	5	01:00:00	1.49287e+06	11.4087	3.09079	Visible	Visible
625	May	4	01:00:00	1.4929e+06	4.27957	4.83277	Visible	Visible
625	Jun	3	01:10:00	1.49293e+06	8.2205	6.17642	Visible	Visible
625	Jul	3	01:20:00	1.49296e+06	13.2455	8.94888	Visible	Not Visible
625	Aug	1	01:20:00	1.49299e+06	8.06536	7.56753	Visible	Visible
625	Aug	30	01:10:00	1.49302e+06	4.17648	4.08938	Visible	Visible
625	Sep	29	00:50:00	1.49305e+06	11.4117	8.24617	Visible	Visible
625	Oct	28	00:30:00	1.49308e+06	7.21806	3.58774	Visible	Visible
625	Nov	27	00:20:00	1.49311e+06	13.4527	7.0473	Visible	Visible
625	Dec	26	00:30:00	1.49314e+06	7.38493	2.61059	Visible	Visible
624	Jan	25	00:40:00	1.49317e+06	13.2344	3.53006	Visible	Visible
624	Feb	23	00:50:00	1.49319e+06	6.49052	2.78409	Visible	Visible
624	Mar	24	01:00:00	1.49322e+06	11.31	3.10262	Visible	Visible
624	Apr	22	01:00:00	1.49325e+06	4.25397	4.29143	Visible	Visible
624	May	22	01:10:00	1.49328e+06	7.63728	4.58974	Visible	Visible
624	Jun	21	01:20:00	1.49331e+06	11.1173	5.94552	Visible	Not Visible
624	Jul	20	01:20:00	1.49334e+06	4.82657	4.2239	Visible	Visible
624	Aug	19	01:10:00	1.49337e+06	9.7975	6.78151	Visible	Visible
624	Sep	17	00:50:00	1.4934e+06	5.26406	2.86056	Visible	Visible
624	Oct	17	00:30:00	1.49343e+06	10.5296	7.18943	Visible	Visible
624	Nov	15	00:20:00	1.49346e+06	5.35655	3.02323	Visible	Visible
624	Dec	15	00:20:00	1.49349e+06	11.6715	6.83981	Visible	Visible
623	Jan	13	00:40:00	1.49352e+06	6.24256	3.88061	Visible	Visible
623	Feb	12	00:50:00	1.49355e+06	14.228	4.10846	Visible	Visible
623	Mar	13	01:00:00	1.49358e+06	8.42459	3.53691	Visible	Visible
623	Apr	12	01:00:00	1.49361e+06	14.3122	2.52801	Visible	Not Visible
623	May	11	01:10:00	1.49364e+06	7.43462	3.18884	Visible	Visible
623	Jun	10	01:10:00	1.49367e+06	11.4069	3.79583	Visible	Visible
623	Jul	10	01:20:00	1.4937e+06	14.7677	6.41984	Visible	Not Visible
623	Aug	8	01:20:00	1.49373e+06	8.26278	4.44522	Visible	Visible
623	Sep	7	01:00:00	1.49376e+06	11.3838	7.62967	Visible	Not Visible
623	Oct	6	00:40:00	1.49379e+06	5.61672	3.38857	Visible	Visible
623	Nov	5	00:20:00	1.49382e+06	8.86535	7.43655	Visible	Visible
623	Dec	5	00:20:00	1.49385e+06	14.4097	11.1077	Visible	Not Visible
622	Jan	3	00:30:00	1.49387e+06	10.0555	6.90016	Visible	Visible
622	Feb	1	00:50:00	1.4939e+06	5.48436	4.77669	Visible	Visible
622	Mar	3	01:00:00	1.49393e+06	14.8018	3.21564	Visible	Visible
622	Apr	1	01:00:00	1.49396e+06	9.55049	2.4625	Visible	Visible
622	May	1	01:00:00	1.49399e+06	16.6239	0.828703	Visible	Not Visible
622	May	30	01:10:00	1.49402e+06	10.4413	1.64616	Visible	Visible
622	Jun	29	01:20:00	1.49405e+06	15.3317	4.19124	Visible	Not Visible
622	Jul	28	01:20:00	1.49408e+06	8.6388	3.3384	Visible	Visible
622	Aug	27	01:10:00	1.49411e+06	10.9072	6.72883	Visible	Not Visible
622	Sep	26	00:50:00	1.49414e+06	11.9874	10.2294	Visible	Not Visible
622	Oct	25	00:30:00	1.49417e+06	5.14874	5.53976	Visible	Visible
622	Nov	24	00:20:00	1.4942e+06	7.50744	8.7234	Visible	Visible
622	Dec	24	00:30:00	1.49423e+06	13.5142	10.5126	Visible	Not Visible
621	Jan	22	00:40:00	1.49426e+06	9.44915	6.43118	Visible	Visible
621	Feb	20	00:50:00	1.49429e+06	5.10495	4.36856	Visible	Visible
621	Mar	22	01:00:00	1.49432e+06	14.5113	0.984445	Visible	Visible
621	Apr	20	01:00:00	1.49435e+06	9.7386	0.253824	Visible	Visible
621	May	20	01:10:00	1.49438e+06	18.4275	0.42829	Visible	Not Visible
621	Jun	18	01:20:00	1.49441e+06	13.203	1.36205	Visible	Visible
621	Jul	17	01:20:00	1.49443e+06	7.70272	1.52633	Visible	Visible
621	Aug	16	01:20:00	1.49446e+06	11.1661	6.30328	Visible	Visible
621	Sep	15	01:00:00	1.49449e+06	11.9003	10.6953	Visible	Not Visible
621	Oct	14	00:40:00	1.49452e+06	4.38938	6.03222	Visible	Visible
621	Nov	13	00:20:00	1.49455e+06	4.89976	8.54294	Visible	Visible
621	Dec	13	00:20:00	1.49458e+06	7.88689	10.0155	Visible	Visible
620	Jan	12	00:40:00	1.49461e+06	14.3288	8.82741	Visible	Not Visible
620	Feb	10	00:50:00	1.49464e+06	9.66127	4.52629	Visible	Visible
620	Mar	11	01:00:00	1.49467e+06	18.1087	0.185491	Visible	Not Visible
620	Apr	9	01:00:00	1.4947e+06	13.569	1.71619	Visible	Visible
620	May	8	01:00:00	1.49473e+06	9.56463	1.86711	Visible	Visible
620	Jun	6	01:10:00	1.49476e+06	6.02741	1.57007	Visible	Visible
620	Jul	6	01:20:00	1.49479e+06	14.9775	3.40456	Visible	Visible
620	Aug	4	01:20:00	1.49482e+06	9.18087	4.12554	Visible	Visible
620	Sep	3	01:10:00	1.49485e+06	11.4747	10.5922	Visible	Not Visible
620	Oct	2	00:40:00	1.49488e+06	4.04568	6.81303	Visible	Visible
620	Nov	1	00:20:00	1.49491e+06	4.45515	9.80218	Visible	Visible
620	Dec	1	00:20:00	1.49494e+06	6.30747	10.9543	Visible	Visible
620	Dec	31	00:30:00	1.49497e+06	10.5105	9.56563	Visible	Not Visible
619	Jan	29	00:40:00	1.495e+06	4.60776	5.06185	Visible	Visible
619	Feb	28	01:00:00	1.49503e+06	10.1395	1.06841	Visible	Visible
619	Mar	30	01:00:00	1.49506e+06	17.1195	3.63467	Visible	Not Visible
619	Apr	28	01:00:00	1.49509e+06	12.9733	3.77629	Visible	Visible
619	May	27	01:10:00	1.49511e+06	9.77376	2.64091	Visible	Visible
619	Jun	25	01:20:00	1.49514e+06	6.71931	1.1311	Visible	Visible
619	Jul	25	01:20:00	1.49517e+06	14.6663	7.2731	Visible	Visible
619	Aug	23	01:10:00	1.4952e+06	8.22831	7.61516	Visible	Visible
619	Sep	22	00:50:00	1.49523e+06	10.1515	14.6258	Visible	Not Visible
619	Oct	21	00:30:00	1.49526e+06	3.36445	10.2435	Visible	Visible
619	Nov	20	00:20:00	1.49529e+06	5.81529	12.3132	Visible	Visible
619	Dec	20	00:20:00	1.49532e+06	9.8654	10.9281	Visible	Not Visible
618	Jan	18	00:40:00	1.49535e+06	3.59147	5.41526	Visible	Visible
618	Feb	17	00:50:00	1.49538e+06	7.08231	1.43792	Visible	Visible
618	Mar	19	01:00:00	1.49541e+06	11.0175	3.02088	Visible	Visible
618	Apr	17	01:00:00	1.49544e+06	5.13969	3.77699	Visible	Visible
618	May	17	01:10:00	1.49547e+06	13.5493	3.95654	Visible	Visible
618	Jun	15	01:20:00	1.4955e+06	10.2725	1.11059	Visible	Visible
618	Jul	14	01:20:00	1.49553e+06	6.3491	1.24759	Visible	Visible
618	Aug	13	01:20:00	1.49556e+06	12.0771	11.2729	Visible	Visible
618	Sep	11	01:00:00	1.49559e+06	5.57808	10.4931	Visible	Visible
618	Oct	11	00:40:00	1.49562e+06	8.7387	17.1052	Visible	Not Visible
618	Nov	9	00:20:00	1.49565e+06	3.51502	12.0154	Visible	Visible
618	Dec	9	00:20:00	1.49568e+06	8.93855	12.0432	Visible	Visible
617	Jan	7	00:30:00	1.4957e+06	3.35767	5.81237	Visible	Visible
617	Feb	6	00:50:00	1.49573e+06	6.99436	1.49035	Visible	Visible
617	Mar	8	01:00:00	1.49576e+06	9.52449	3.15769	Visible	Visible
617	Apr	7	01:00:00	1.49579e+06	13.0349	6.13317	Visible	Not Visible
617	May	6	01:00:00	1.49582e+06	7.44767	5.00792	Visible	Visible
617	Jun	5	01:10:00	1.49585e+06	14.9142	1.16669	Visible	Not Visible
617	Jul	4	01:20:00	1.49588e+06	10.0895	2.73696	Visible	Visible
617	Aug	2	01:20:00	1.49591e+06	4.50357	4.59217	Visible	Visible
617	Sep	1	01:10:00	1.49594e+06	8.45183	14.0943	Visible	Visible
617	Sep	30	00:50:00	1.49597e+06	2.84424	11.9862	Visible	Visible
617	Oct	30	00:30:00	1.496e+06	8.52996	17.2814	Visible	Not Visible
617	Nov	28	00:20:00	1.49603e+06	4.93389	11.1917	Visible	Visible
617	Dec	28	00:30:00	1.49606e+06	12.5977	8.29665	Visible	Visible
616	Jan	26	00:40:00	1.49609e+06	6.25915	1.69197	Visible	Visible
616	Feb	25	00:50:00	1.49612e+06	9.65932	3.36906	Visible	Visible
616	Mar	26	01:00:00	1.49615e+06	12.4744	6.64642	Visible	Not Visible
616	Apr	24	01:00:00	1.49618e+06	5.75128	5.62154	Visible	Visible
616	May	24	01:10:00	1.49621e+06	10.8613	2.93054	Visible	Visible
616	Jun	23	01:20:00	1.49624e+06	15.778	4.5811	Visible	Not Visible
616	Jul	22	01:20:00	1.49627e+06	8.73683	7.7818	Visible	Visible
616	Aug	21	01:10:00	1.4963e+06	11.3175	17.0499	Visible	Not Visible
616	Sep	19	00:50:00	1.49633e+06	5.57231	15.4215	Visible	Visible
616	Oct	19	00:30:00	1.49636e+06	11.8922	21.1309	Visible	Not Visible
616	Nov	17	00:20:00	1.49638e+06	9.60149	14.7304	Visible	Visible
616	Dec	16	00:20:00	1.49641e+06	6.6034	7.54213	Visible	Visible
615	Jan	15	00:40:00	1.49644e+06	14.8233	2.24887	Visible	Visible
615	Feb	13	00:50:00	1.49647e+06	7.72859	3.05941	Visible	Visible
615	Mar	15	01:00:00	1.4965e+06	12.0555	6.83874	Visible	Visible
615	Apr	13	01:00:00	1.49653e+06	5.30677	6.03655	Visible	Visible
615	May	13	01:10:00	1.49656e+06	10.0776	3.71455	Visible	Visible
615	Jun	12	01:20:00	1.49659e+06	13.8958	2.70728	Visible	Not Visible
615	Jul	11	01:20:00	1.49662e+06	6.04352	5.55359	Visible	Visible
615	Aug	10	01:20:00	1.49665e+06	7.07842	12.6269	Visible	Visible
615	Sep	9	01:00:00	1.49668e+06	9.13674	19.0878	Visible	Not Visible
615	Oct	8	00:40:00	1.49671e+06	4.66218	15.1952	Visible	Visible
615	Nov	7	00:20:00	1.49674e+06	12.8113	17.5925	Visible	Not Visible
615	Dec	6	00:20:00	1.49677e+06	10.9029	9.69838	Visible	Visible
614	Jan	4	00:30:00	1.4968e+06	7.0707	2.25567	Visible	Visible
614	Feb	3	00:50:00	1.49683e+06	15.0336	3.42336	Visible	Visible
614	Mar	4	01:00:00	1.49686e+06	8.34582	6.19241	Visible	Visible
614	Apr	3	01:00:00	1.49689e+06	14.7609	7.28613	Visible	Not Visible
614	May	2	01:00:00	1.49692e+06	9.01085	4.18611	Visible	Visible
614	Jun	1	01:10:00	1.49695e+06	13.8025	1.75161	Visible	Not Visible
614	Jun	30	01:20:00	1.49697e+06	5.83492	5.07467	Visible	Visible
614	Jul	30	01:20:00	1.497e+06	6.20231	11.3614	Visible	Visible
614	Aug	29	01:10:00	1.49703e+06	6.60787	16.2148	Visible	Not Visible
614	Sep	28	00:50:00	1.49706e+06	9.49337	19.4099	Visible	Not Visible
614	Oct	27	00:30:00	1.49709e+06	5.92251	13.2458	Visible	Visible
614	Nov	26	00:20:00	1.49712e+06	14.5072	12.0808	Visible	Not Visible
614	Dec	25	00:30:00	1.49715e+06	11.3677	3.55722	Visible	Visible
613	Jan	23	00:40:00	1.49718e+06	6.13833	2.53812	Visible	Visible
613	Feb	22	00:50:00	1.49721e+06	14.2774	6.55245	Visible	Visible
613	Mar	23	01:00:00	1.49724e+06	8.91406	6.52774	Visible	Visible
613	Apr	21	01:00:00	1.49727e+06	4.3461	4.26303	Visible	Visible
613	May	21	01:10:00	1.4973e+06	11.8458	0.678088	Visible	Visible
613	Jun	19	01:20:00	1.49733e+06	5.00365	4.38306	Visible	Visible
613	Jul	19	01:20:00	1.49736e+06	6.66588	10.9769	Visible	Visible
613	Aug	18	01:20:00	1.49739e+06	6.88515	15.6843	Visible	Not Visible
613	Sep	17	01:00:00	1.49742e+06	8.32786	17.9078	Visible	Not Visible
613	Oct	16	00:30:00	1.49745e+06	3.36318	11.2852	Visible	Visible
613	Nov	15	00:20:00	1.49748e+06	8.77118	9.7469	Visible	Visible
613	Dec	15	00:20:00	1.49751e+06	16.1176	5.82223	Visible	Not Visible
612	Jan	13	00:40:00	1.49754e+06	10.9449	1.68483	Visible	Visible
612	Feb	11	00:50:00	1.49757e+06	4.87821	5.19271	Visible	Visible
612	Mar	12	01:00:00	1.4976e+06	13.5701	6.49225	Visible	Visible
612	Apr	10	01:00:00	1.49762e+06	9.39084	4.09313	Visible	Visible
612	May	9	01:00:00	1.49765e+06	5.31131	0.411324	Visible	Visible
612	Jun	8	01:10:00	1.49768e+06	12.7867	6.74235	Visible	Visible
612	Jul	7	01:20:00	1.49771e+06	5.32965	9.40346	Visible	Visible
612	Aug	6	01:20:00	1.49774e+06	7.40704	15.0187	Visible	Not Visible
612	Sep	5	01:00:00	1.49777e+06	9.16469	17.7571	Visible	Not Visible
612	Oct	4	00:40:00	1.4978e+06	3.59562	11.1117	Visible	Visible
612	Nov	3	00:20:00	1.49783e+06	7.49088	9.21626	Visible	Visible
612	Dec	3	00:20:00	1.49786e+06	12.1755	5.50685	Visible	Not Visible
611	Jan	1	00:30:00	1.49789e+06	5.70799	1.6669	Visible	Visible
611	Jan	31	00:50:00	1.49792e+06	10.4886	4.47298	Visible	Visible
611	Mar	1	01:00:00	1.49795e+06	4.32284	5.16034	Visible	Visible
611	Mar	31	01:00:00	1.49798e+06	13.1813	3.77801	Visible	Visible
611	Apr	29	01:00:00	1.49801e+06	9.35218	0.0832632	Visible	Visible
611	May	28	01:10:00	1.49804e+06	4.98076	4.03101	Visible	Visible
611	Jun	27	01:20:00	1.49807e+06	12.1081	11.6967	Visible	Visible
611	Jul	26	01:20:00	1.4981e+06	5.16457	12.2639	Visible	Visible
611	Aug	25	01:10:00	1.49813e+06	9.0857	16.4653	Visible	Not Visible
611	Sep	23	00:50:00	1.49816e+06	3.75182	10.6471	Visible	Visible
611	Oct	23	00:30:00	1.49819e+06	7.99351	9.55312	Visible	Visible
611	Nov	22	00:20:00	1.49822e+06	11.9295	6.31637	Visible	Not Visible
611	Dec	22	00:20:00	1.49825e+06	15.2267	1.80627	Visible	Not Visible
610	Jan	20	00:40:00	1.49827e+06	7.15746	3.58242	Visible	Visible
610	Feb	19	00:50:00	1.4983e+06	10.9202	4.38554	Visible	Visible
610	Mar	20	01:00:00	1.49833e+06	4.89896	2.85915	Visible	Visible
610	Apr	19	01:00:00	1.49836e+06	13.1254	0.365461	Visible	Visible
610	May	18	01:10:00	1.49839e+06	8.79465	4.47842	Visible	Visible
610	Jun	16	01:20:00	1.49842e+06	3.83617	7.38093	Visible	Visible
610	Jul	16	01:20:00	1.49845e+06	10.9965	14.1038	Visible	Visible
610	Aug	14	01:20:00	1.49848e+06	5.47878	12.452	Visible	Visible
610	Sep	13	01:00:00	1.49851e+06	11.5442	15.5495	Visible	Not Visible
610	Oct	12	00:40:00	1.49854e+06	7.13652	8.72063	Visible	Visible
610	Nov	11	00:20:00	1.49857e+06	12.0613	7.19298	Visible	Not Visible
610	Dec	10	00:20:00	1.4986e+06	5.41549	0.430545	Visible	Visible
609	Jan	9	00:30:00	1.49863e+06	7.26652	2.39367	Visible	Visible
609	Feb	8	00:50:00	1.49866e+06	9.14751	3.11623	Visible	Visible
609	Mar	10	01:00:00	1.49869e+06	12.6885	2.13782	Visible	Not Visible
609	Apr	8	01:00:00	1.49872e+06	6.5688	0.589642	Visible	Visible
609	May	8	01:00:00	1.49875e+06	13.45	4.50368	Visible	Visible
609	Jun	6	01:10:00	1.49878e+06	8.15479	7.7223	Visible	Visible
609	Jul	5	01:20:00	1.49881e+06	2.85487	8.66518	Visible	Visible
609	Aug	4	01:20:00	1.49884e+06	10.3563	13.8461	Visible	Visible
609	Sep	2	01:10:00	1.49886e+06	6.29339	10.4678	Visible	Visible
609	Oct	2	00:40:00	1.49889e+06	13.8023	13.1593	Visible	Not Visible
609	Oct	31	00:30:00	1.49892e+06	9.61195	6.15317	Visible	Visible
609	Nov	30	00:20:00	1.49895e+06	14.7594	5.15242	Visible	Not Visible
609	Dec	29	00:30:00	1.49898e+06	7.28987	1.07531	Visible	Visible
608	Jan	28	00:40:00	1.49901e+06	9.55961	1.57777	Visible	Visible
608	Feb	27	01:00:00	1.49904e+06	12.067	0.983249	Visible	Not Visible
608	Mar	28	01:00:00	1.49907e+06	15.6337	0.858127	Visible	Not Visible
608	Apr	26	01:00:00	1.4991e+06	9.01989	3.80111	Visible	Visible
608	May	26	01:10:00	1.49913e+06	14.2321	7.50636	Visible	Not Visible
608	Jun	24	01:20:00	1.49916e+06	8.07063	9.12161	Visible	Visible
608	Jul	23	01:20:00	1.49919e+06	2.85264	7.93574	Visible	Visible
608	Aug	22	01:10:00	1.49922e+06	10.4527	11.8329	Visible	Visible
608	Sep	20	00:50:00	1.49925e+06	7.1342	7.48281	Visible	Visible
608	Oct	20	00:30:00	1.49928e+06	14.9365	10.4639	Visible	Not Visible
608	Nov	18	00:20:00	1.49931e+06	10.3721	4.05299	Visible	Visible
608	Dec	18	00:20:00	1.49934e+06	15.8636	4.15166	Visible	Not Visible
607	Jan	16	00:40:00	1.49937e+06	8.37394	0.0941814	Visible	Visible
607	Feb	15	00:50:00	1.4994e+06	12.1351	0.420409	Visible	Visible
607	Mar	17	01:00:00	1.49943e+06	15.6708	1.3702	Visible	Not Visible
607	Apr	15	01:00:00	1.49946e+06	8.3759	3.56063	Visible	Visible
607	May	15	01:10:00	1.49949e+06	11.9007	5.78189	Visible	Not Visible
607	Jun	13	01:20:00	1.49951e+06	4.67992	6.65937	Visible	Visible
607	Jul	13	01:20:00	1.49954e+06	9.17419	9.02288	Visible	Visible
607	Aug	11	01:20:00	1.49957e+06	4.18415	6.23336	Visible	Visible
607	Sep	10	01:00:00	1.4996e+06	11.0713	9.5197	Visible	Visible
607	Oct	9	00:40:00	1.49963e+06	7.48282	4.84502	Visible	Visible
607	Nov	8	00:20:00	1.49966e+06	14.5139	8.34841	Visible	Visible
607	Dec	7	00:20:00	1.49969e+06	9.36976	3.06721	Visible	Visible
606	Jan	6	00:30:00	1.49972e+06	15.8295	4.16138	Visible	Not Visible
606	Feb	4	00:50:00	1.49975e+06	9.1883	1.75819	Visible	Visible
606	Mar	6	01:00:00	1.49978e+06	14.8333	2.18263	Visible	Not Visible
606	Apr	4	01:00:00	1.49981e+06	8.02258	3.47996	Visible	Visible
606	May	4	01:00:00	1.49984e+06	11.9971	4.52716	Visible	Visible
606	Jun	2	01:10:00	1.49987e+06	4.48901	5.28898	Visible	Visible
606	Jul	2	01:20:00	1.4999e+06	7.72984	6.43844	Visible	Visible
606	Aug	1	01:20:00	1.49993e+06	11.5567	8.69922	Visible	Not Visible
606	Aug	30	01:10:00	1.49996e+06	6.4152	5.01899	Visible	Visible
606	Sep	29	00:50:00	1.49999e+06	11.5894	8.17812	Visible	Visible
606	Oct	28	00:30:00	1.50002e+06	6.91282	3.50087	Visible	Visible
606	Nov	27	00:20:00	1.50005e+06	12.7648	7.20468	Visible	Visible
606	Dec	26	00:30:00	1.50008e+06	7.37063	3.30407	Visible	Visible
605	Jan	25	00:40:00	1.50011e+06	15.3821	4.53237	Visible	Visible
605	Feb	23	00:50:00	1.50013e+06	9.90585	3.21987	Visible	Visible
605	Mar	24	01:00:00	1.50016e+06	4.48534	3.83103	Visible	Visible
605	Apr	23	01:00:00	1.50019e+06	10.8046	3.52791	Visible	Visible
605	May	22	01:10:00	1.50022e+06	4.13904	4.01703	Visible	Visible
605	Jun	21	01:20:00	1.50025e+06	8.19849	4.61369	Visible	Visible
605	Jul	21	01:20:00	1.50028e+06	11.5215	6.62217	Visible	Not Visible
605	Aug	19	01:10:00	1.50031e+06	5.35763	3.24241	Visible	Visible
605	Sep	18	00:50:00	1.50034e+06	8.45452	5.36714	Visible	Visible
605	Oct	18	00:30:00	1.50037e+06	11.4453	8.40146	Visible	Visible
605	Nov	16	00:20:00	1.5004e+06	5.55578	3.80022	Visible	Visible
605	Dec	16	00:20:00	1.50043e+06	10.7534	7.06422	Visible	Visible
604	Jan	14	00:40:00	1.50046e+06	5.66843	4.32461	Visible	Visible
604	Feb	13	00:50:00	1.50049e+06	14.9536	4.37394	Visible	Visible
604	Mar	13	01:00:00	1.50052e+06	10.269	3.33057	Visible	Visible
604	Apr	11	01:00:00	1.50055e+06	5.36286	3.35242	Visible	Visible
604	May	11	01:10:00	1.50058e+06	12.898	2.32228	Visible	Visible
604	Jun	9	01:10:00	1.50061e+06	6.93415	2.53945	Visible	Visible
604	Jul	9	01:20:00	1.50064e+06	12.0066	4.73343	Visible	Visible
604	Aug	7	01:20:00	1.50067e+06	5.74711	2.45717	Visible	Visible
604	Sep	6	01:00:00	1.5007e+06	8.21901	4.92576	Visible	Visible
604	Oct	6	00:40:00	1.50073e+06	9.46351	7.49652	Visible	Visible
604	Nov	5	00:20:00	1.50076e+06	10.9049	10.0371	Visible	Not Visible
604	Dec	4	00:20:00	1.50078e+06	4.47786	5.47691	Visible	Visible
603	Jan	3	00:30:00	1.50081e+06	9.894	7.35079	Visible	Visible
603	Feb	1	00:50:00	1.50084e+06	5.13205	5.01603	Visible	Visible
603	Mar	3	01:00:00	1.50087e+06	14.424	3.04127	Visible	Visible
603	Apr	1	01:00:00	1.5009e+06	9.939	1.94462	Visible	Visible
603	Apr	30	01:00:00	1.50093e+06	5.4145	1.47879	Visible	Visible
603	May	30	01:10:00	1.50096e+06	14.449	1.1858	Visible	Visible
603	Jun	28	01:20:00	1.50099e+06	9.44251	1.88365	Visible	Visible
603	Jul	28	01:20:00	1.50102e+06	14.8787	6.73973	Visible	Not Visible
603	Aug	26	01:10:00	1.50105e+06	8.26368	4.62882	Visible	Visible
603	Sep	25	00:50:00	1.50108e+06	9.41936	8.22371	Visible	Visible
603	Oct	25	00:30:00	1.50111e+06	9.68695	10.7731	Visible	Not Visible
603	Nov	24	00:20:00	1.50114e+06	11.1755	12.219	Visible	Not Visible
603	Dec	23	00:30:00	1.50117e+06	5.04847	7.3399	Visible	Visible
602	Jan	22	00:40:00	1.5012e+06	10.7419	6.70785	Visible	Visible
602	Feb	20	00:50:00	1.50123e+06	5.54855	4.17136	Visible	Visible
602	Mar	22	01:00:00	1.50126e+06	13.6299	0.576149	Visible	Visible
602	Apr	20	01:00:00	1.50129e+06	9.16664	0.318068	Visible	Visible
602	May	19	01:10:00	1.50132e+06	5.26168	0.738722	Visible	Visible
602	Jun	18	01:20:00	1.50135e+06	15.5612	1.49527	Visible	Visible
602	Jul	17	01:20:00	1.50137e+06	10.981	3.01329	Visible	Visible
602	Aug	15	01:20:00	1.5014e+06	5.78205	2.27456	Visible	Visible
602	Sep	14	01:00:00	1.50143e+06	8.60842	8.02877	Visible	Visible
602	Oct	14	00:30:00	1.50146e+06	9.3454	12.0873	Visible	Not Visible
602	Nov	13	00:20:00	1.50149e+06	10.411	13.9553	Visible	Not Visible
602	Dec	12	00:20:00	1.50152e+06	3.92594	8.37506	Visible	Visible
601	Jan	11	00:40:00	1.50155e+06	7.66754	7.49374	Visible	Visible
601	Feb	10	00:50:00	1.50158e+06	12.6076	4.03681	Visible	Visible
601	Mar	11	01:00:00	1.50161e+06	6.35081	1.48992	Visible	Visible
601	Apr	10	01:00:00	1.50164e+06	13.0863	2.32196	Visible	Visible
601	May	9	01:00:00	1.50167e+06	8.8928	2.40047	Visible	Visible
601	Jun	7	01:10:00	1.5017e+06	5.62572	2.0179	Visible	Visible
601	Jul	7	01:20:00	1.50173e+06	15.707	3.83582	Visible	Visible
601	Aug	5	01:20:00	1.50176e+06	10.6205	5.63214	Visible	Visible
601	Sep	3	01:10:00	1.50179e+06	4.82352	4.75726	Visible	Visible
601	Oct	3	00:40:00	1.50182e+06	7.29496	11.3399	Visible	Visible
601	Nov	2	00:20:00	1.50185e+06	9.36648	15.1495	Visible	Not Visible
601	Dec	1	00:20:00	1.50188e+06	3.36518	9.54855	Visible	Visible
601	Dec	31	00:30:00	1.50191e+06	7.28621	8.65705	Visible	Visible
600	Jan	30	00:50:00	1.50194e+06	11.2659	4.74215	Visible	Visible
600	Feb	29	01:00:00	1.50197e+06	14.678	0.40463	Visible	Not Visible
600	Mar	29	01:00:00	1.502e+06	7.63895	2.16647	Visible	Visible
600	Apr	28	01:00:00	1.50203e+06	13.7748	4.40745	Visible	Not Visible
600	May	27	01:10:00	1.50205e+06	9.82746	2.90587	Visible	Visible
600	Jun	25	01:20:00	1.50208e+06	6.35113	1.2379	Visible	Visible
600	Jul	25	01:20:00	1.50211e+06	14.1221	7.51352	Visible	Visible
600	Aug	23	01:10:00	1.50214e+06	8.20051	8.50117	Visible	Visible
600	Sep	22	00:50:00	1.50217e+06	11.535	17.2484	Visible	Not Visible
600	Oct	21	00:30:00	1.5022e+06	5.74732	13.4208	Visible	Visible
600	Nov	20	00:20:00	1.50223e+06	10.7539	16.0726	Visible	Not Visible
600	Dec	19	00:20:00	1.50226e+06	6.05742	9.48319	Visible	Visible
599	Jan	18	00:40:00	1.50229e+06	11.2903	5.56754	Visible	Visible
599	Feb	17	00:50:00	1.50232e+06	14.5244	0.269835	Visible	Not Visible
599	Mar	18	01:00:00	1.50235e+06	6.45135	2.60749	Visible	Visible
599	Apr	17	01:00:00	1.50238e+06	10.0759	5.0935	Visible	Visible
599	May	16	01:10:00	1.50241e+06	4.51098	4.26691	Visible	Visible
599	Jun	15	01:20:00	1.50244e+06	11.4422	0.586475	Visible	Visible
599	Jul	14	01:20:00	1.50247e+06	6.42645	1.79035	Visible	Visible
599	Aug	13	01:20:00	1.5025e+06	11.0086	11.24	Visible	Visible
599	Sep	11	01:00:00	1.50253e+06	4.84285	10.6812	Visible	Visible
599	Oct	11	00:40:00	1.50256e+06	9.24606	18.2392	Visible	Not Visible
599	Nov	9	00:20:00	1.50259e+06	5.21689	13.5631	Visible	Visible
599	Dec	9	00:20:00	1.50262e+06	13.4468	13.8002	Visible	Not Visible
598	Jan	7	00:30:00	1.50264e+06	8.98298	6.16401	Visible	Visible
598	Feb	6	00:50:00	1.50267e+06	14.2633	0.149962	Visible	Not Visible
598	Mar	7	01:00:00	1.5027e+06	6.30351	3.06235	Visible	Visible
598	Apr	6	01:00:00	1.50273e+06	9.5698	5.85596	Visible	Visible
598	May	6	01:00:00	1.50276e+06	13.911	5.30003	Visible	Not Visible
598	Jun	4	01:10:00	1.50279e+06	8.09617	2.37172	Visible	Visible
598	Jul	4	01:20:00	1.50282e+06	12.3773	4.57909	Visible	Visible
598	Aug	2	01:20:00	1.50285e+06	5.36212	6.14862	Visible	Visible
598	Sep	1	01:10:00	1.50288e+06	7.73571	14.2378	Visible	Visible
598	Oct	1	00:40:00	1.50291e+06	11.7257	21.706	Visible	Not Visible
598	Oct	30	00:30:00	1.50294e+06	8.47331	17.1848	Visible	Visible
598	Nov	28	00:20:00	1.50297e+06	5.82025	11.3121	Visible	Visible
598	Dec	28	00:30:00	1.503e+06	15.8051	8.34324	Visible	Not Visible
597	Jan	26	00:40:00	1.50303e+06	10.4242	0.873389	Visible	Visible
597	Feb	25	00:50:00	1.50306e+06	15.8814	5.10141	Visible	Not Visible
597	Mar	26	01:00:00	1.50309e+06	8.63705	6.24067	Visible	Visible
597	Apr	25	01:00:00	1.50312e+06	13.5622	6.2017	Visible	Not Visible
597	May	24	01:10:00	1.50315e+06	7.45853	3.14296	Visible	Visible
597	Jun	23	01:20:00	1.50318e+06	10.9782	3.0213	Visible	Visible
597	Jul	23	01:20:00	1.50321e+06	12.039	11.1076	Visible	Not Visible
597	Aug	21	01:10:00	1.50324e+06	3.98316	10.5818	Visible	Visible
597	Sep	20	00:50:00	1.50327e+06	5.93253	16.1698	Visible	Not Visible
597	Oct	20	00:30:00	1.5033e+06	11.3385	20.3574	Visible	Not Visible
597	Nov	18	00:20:00	1.50332e+06	9.22675	13.94	Visible	Visible
597	Dec	17	00:20:00	1.50335e+06	6.5912	6.85768	Visible	Visible
596	Jan	16	00:40:00	1.50338e+06	16.2469	1.56633	Visible	Visible
596	Feb	14	00:50:00	1.50341e+06	10.1669	3.95363	Visible	Visible
596	Mar	14	01:00:00	1.50344e+06	4.10177	5.7239	Visible	Visible
596	Apr	13	01:00:00	1.50347e+06	11.278	6.55193	Visible	Visible
596	May	12	01:10:00	1.5035e+06	5.96943	3.71623	Visible	Visible
596	Jun	11	01:20:00	1.50353e+06	10.8254	2.19772	Visible	Visible
596	Jul	11	01:20:00	1.50356e+06	12.1227	10.1812	Visible	Not Visible
596	Aug	9	01:20:00	1.50359e+06	3.30562	9.87764	Visible	Visible
596	Sep	8	01:00:00	1.50362e+06	3.7458	14.0248	Visible	Visible
596	Oct	8	00:40:00	1.50365e+06	6.586	16.6019	Visible	Not Visible
596	Nov	6	00:20:00	1.50368e+06	2.76612	10.3792	Visible	Visible
596	Dec	6	00:20:00	1.50371e+06	10.7208	8.82436	Visible	Visible
595	Jan	4	00:30:00	1.50374e+06	6.64495	1.47928	Visible	Visible
595	Feb	3	00:50:00	1.50377e+06	15.0309	3.90452	Visible	Visible
595	Mar	4	01:00:00	1.5038e+06	9.34204	6.51533	Visible	Visible
595	Apr	2	01:00:00	1.50383e+06	4.5998	6.02498	Visible	Visible
595	May	2	01:00:00	1.50386e+06	13.6869	3.48754	Visible	Visible
595	May	31	01:10:00	1.50388e+06	8.33972	0.960098	Visible	Visible
595	Jun	30	01:20:00	1.50391e+06	12.0969	9.10869	Visible	Not Visible
595	Jul	29	01:20:00	1.50394e+06	3.48625	9.76631	Visible	Visible
595	Aug	28	01:10:00	1.50397e+06	3.96547	13.923	Visible	Visible
595	Sep	27	00:50:00	1.504e+06	5.62608	15.6686	Visible	Not Visible
595	Oct	27	00:30:00	1.50403e+06	9.67439	15.1493	Visible	Not Visible
595	Nov	25	00:20:00	1.50406e+06	5.59376	7.13238	Visible	Visible
595	Dec	25	00:30:00	1.50409e+06	12.1101	2.99679	Visible	Visible
594	Jan	23	00:40:00	1.50412e+06	6.15168	3.02106	Visible	Visible
594	Feb	22	00:50:00	1.50415e+06	13.5912	6.50877	Visible	Visible
594	Mar	23	01:00:00	1.50418e+06	8.84244	6.22668	Visible	Visible
594	Apr	21	01:00:00	1.50421e+06	5.04732	3.72814	Visible	Visible
594	May	21	01:10:00	1.50424e+06	14.7228	1.98303	Visible	Visible
594	Jun	19	01:20:00	1.50427e+06	8.64488	6.6295	Visible	Visible
594	Jul	19	01:20:00	1.5043e+06	11.8666	14.9472	Visible	Not Visible
594	Aug	17	01:20:00	1.50433e+06	4.00109	13.3678	Visible	Visible
594	Sep	16	01:00:00	1.50436e+06	6.23071	15.7383	Visible	Not Visible
594	Oct	16	00:30:00	1.50439e+06	9.60682	15.1792	Visible	Not Visible
594	Nov	14	00:20:00	1.50442e+06	4.71264	6.84472	Visible	Visible
594	Dec	14	00:20:00	1.50445e+06	8.87678	2.95575	Visible	Visible
593	Jan	13	00:40:00	1.50448e+06	13.1632	1.81515	Visible	Visible
593	Feb	11	00:50:00	1.50451e+06	6.01952	5.27665	Visible	Visible
593	Mar	13	01:00:00	1.50454e+06	12.9697	6.01487	Visible	Visible
593	Apr	11	01:00:00	1.50456e+06	8.76474	3.44922	Visible	Visible
593	May	11	01:10:00	1.50459e+06	18.9866	2.07616	Visible	Not Visible
593	Jun	9	01:10:00	1.50462e+06	13.9314	7.77406	Visible	Visible
593	Jul	8	01:20:00	1.50465e+06	7.4638	10.9972	Visible	Visible
593	Aug	7	01:20:00	1.50468e+06	11.6667	18.1057	Visible	Not Visible
593	Sep	5	01:00:00	1.50471e+06	5.53897	14.3948	Visible	Visible
593	Oct	5	00:40:00	1.50474e+06	9.96437	15.199	Visible	Not Visible
593	Nov	3	00:20:00	1.50477e+06	5.13346	7.11284	Visible	Visible
593	Dec	3	00:20:00	1.5048e+06	8.95677	3.70265	Visible	Visible
592	Jan	2	00:30:00	1.50483e+06	11.7695	0.708569	Visible	Visible
592	Feb	1	00:50:00	1.50486e+06	14.4038	4.18714	Visible	Not Visible
592	Mar	1	01:00:00	1.50489e+06	6.99893	4.85533	Visible	Visible
592	Mar	31	01:00:00	1.50492e+06	13.4533	3.07867	Visible	Visible
592	Apr	29	01:00:00	1.50495e+06	8.96163	0.770276	Visible	Visible
592	May	28	01:10:00	1.50498e+06	4.35232	4.48534	Visible	Visible
592	Jun	27	01:20:00	1.50501e+06	12.0895	11.9332	Visible	Visible
592	Jul	26	01:20:00	1.50504e+06	6.17872	12.7959	Visible	Visible
592	Aug	25	01:10:00	1.50507e+06	12.296	18.2908	Visible	Not Visible
592	Sep	23	00:50:00	1.5051e+06	7.86985	12.9833	Visible	Visible
592	Oct	22	00:30:00	1.50512e+06	3.76437	6.02517	Visible	Visible
592	Nov	21	00:20:00	1.50515e+06	8.88915	4.32682	Visible	Visible
592	Dec	21	00:20:00	1.50518e+06	12.3075	0.855698	Visible	Visible
591	Jan	20	00:40:00	1.50521e+06	14.2889	2.48841	Visible	Not Visible
591	Feb	18	00:50:00	1.50524e+06	5.6711	3.90579	Visible	Visible
591	Mar	20	01:00:00	1.50527e+06	9.2734	2.30555	Visible	Visible
591	Apr	19	01:00:00	1.5053e+06	14.8872	1.08594	Visible	Not Visible
591	May	18	01:10:00	1.50533e+06	9.40874	5.06337	Visible	Visible
591	Jun	16	01:20:00	1.50536e+06	3.73258	7.57217	Visible	Visible
591	Jul	16	01:20:00	1.50539e+06	10.4807	13.5586	Visible	Visible
591	Aug	14	01:20:00	1.50542e+06	5.70225	12.0134	Visible	Visible
591	Sep	13	01:00:00	1.50545e+06	13.4429	16.1521	Visible	Not Visible
591	Oct	12	00:40:00	1.50548e+06	9.99367	9.99639	Visible	Visible
591	Nov	10	00:20:00	1.50551e+06	5.82699	3.0126	Visible	Visible
591	Dec	10	00:20:00	1.50554e+06	11.1726	1.88299	Visible	Visible
590	Jan	9	00:30:00	1.50557e+06	14.6114	0.459527	Visible	Not Visible
590	Feb	7	00:50:00	1.5056e+06	6.01577	2.79851	Visible	Visible
590	Mar	9	01:00:00	1.50563e+06	8.85396	1.45	Visible	Visible
590	Apr	8	01:00:00	1.50566e+06	12.4977	1.13159	Visible	Not Visible
590	May	7	01:00:00	1.50569e+06	5.71612	4.25317	Visible	Visible
590	Jun	6	01:10:00	1.50572e+06	10.248	8.23426	Visible	Visible
590	Jul	5	01:20:00	1.50575e+06	3.85823	8.80573	Visible	Visible
590	Aug	4	01:20:00	1.50578e+06	10.0258	12.9573	Visible	Visible
590	Sep	2	01:10:00	1.5058e+06	6.1623	9.55304	Visible	Visible
590	Oct	2	00:40:00	1.50583e+06	14.3913	12.9256	Visible	Not Visible
590	Oct	31	00:20:00	1.50586e+06	10.9986	6.71001	Visible	Visible
590	Nov	29	00:20:00	1.50589e+06	6.17403	0.602681	Visible	Visible
590	Dec	29	00:30:00	1.50592e+06	11.8533	0.815677	Visible	Visible
589	Jan	28	00:40:00	1.50595e+06	16.3422	0.0140943	Visible	Not Visible
589	Feb	26	00:50:00	1.50598e+06	8.60821	0.396613	Visible	Visible
589	Mar	28	01:00:00	1.50601e+06	12.5368	1.41586	Visible	Not Visible
589	Apr	26	01:00:00	1.50604e+06	5.33635	4.01475	Visible	Visible
589	May	26	01:10:00	1.50607e+06	8.58006	6.60521	Visible	Visible
589	Jun	25	01:20:00	1.5061e+06	11.847	9.84834	Visible	Not Visible
589	Jul	24	01:20:00	1.50613e+06	5.33264	8.49329	Visible	Visible
589	Aug	23	01:10:00	1.50616e+06	10.9408	11.3231	Visible	Not Visible
589	Sep	21	00:50:00	1.50619e+06	7.21103	6.81551	Visible	Visible
589	Oct	21	00:30:00	1.50622e+06	14.5791	9.93227	Visible	Not Visible
589	Nov	19	00:20:00	1.50625e+06	10.4748	4.24175	Visible	Visible
589	Dec	19	00:20:00	1.50628e+06	17.6551	5.55388	Visible	Not Visible
588	Jan	17	00:40:00	1.50631e+06	11.4728	1.28133	Visible	Visible
588	Feb	16	00:50:00	1.50634e+06	17.8357	1.39928	Visible	Not Visible
588	Mar	16	01:00:00	1.50637e+06	11.1859	1.9832	Visible	Visible
588	Apr	14	01:00:00	1.50639e+06	4.70095	3.91751	Visible	Visible
588	May	14	01:10:00	1.50642e+06	8.79162	5.44719	Visible	Visible
588	Jun	13	01:20:00	1.50645e+06	11.7942	7.63783	Visible	Not Visible
588	Jul	12	01:20:00	1.50648e+06	4.43683	6.39119	Visible	Visible
588	Aug	11	01:20:00	1.50651e+06	8.13433	7.82239	Visible	Visible
588	Sep	10	01:00:00	1.50654e+06	12.6625	10.1357	Visible	Not Visible
588	Oct	9	00:40:00	1.50657e+06	8.17649	5.09993	Visible	Visible
588	Nov	8	00:20:00	1.5066e+06	13.7812	8.06513	Visible	Visible
588	Dec	7	00:20:00	1.50663e+06	8.70122	3.22993	Visible	Visible
587	Jan	6	00:30:00	1.50666e+06	16.1707	4.97183	Visible	Visible
587	Feb	4	00:50:00	1.50669e+06	10.7798	2.56173	Visible	Visible
587	Mar	5	01:00:00	1.50672e+06	5.53338	2.8659	Visible	Visible
587	Apr	4	01:00:00	1.50675e+06	13.2738	3.15205	Visible	Visible
587	May	3	01:00:00	1.50678e+06	7.16875	4.43728	Visible	Visible
587	Jun	2	01:10:00	1.50681e+06	12.0535	5.58525	Visible	Visible
587	Jul	1	01:20:00	1.50684e+06	4.94331	4.91515	Visible	Visible
587	Jul	31	01:20:00	1.50687e+06	8.35668	6.26657	Visible	Visible
587	Aug	30	01:10:00	1.5069e+06	11.3347	8.12065	Visible	Not Visible
587	Sep	28	00:50:00	1.50693e+06	5.61629	2.96261	Visible	Visible
587	Oct	28	00:30:00	1.50696e+06	8.4611	5.07857	Visible	Visible
587	Nov	27	00:20:00	1.50699e+06	12.4176	7.63357	Visible	Visible
587	Dec	26	00:30:00	1.50702e+06	6.7731	3.74217	Visible	Visible
586	Jan	25	00:40:00	1.50705e+06	14.8077	4.95047	Visible	Visible
586	Feb	23	00:50:00	1.50707e+06	10.2343	3.52727	Visible	Visible
586	Mar	24	01:00:00	1.5071e+06	5.73663	3.7516	Visible	Visible
586	Apr	23	01:00:00	1.50713e+06	14.5227	2.78791	Visible	Visible
586	May	22	01:10:00	1.50716e+06	8.97498	3.54	Visible	Visible
586	Jun	21	01:20:00	1.50719e+06	15.1296	5.48784	Visible	Not Visible
586	Jul	20	01:20:00	1.50722e+06	8.64849	4.66169	Visible	Visible
586	Aug	19	01:10:00	1.50725e+06	11.9481	7.44308	Visible	Not Visible
586	Sep	17	01:00:00	1.50728e+06	5.59706	2.8614	Visible	Visible
586	Oct	17	00:30:00	1.50731e+06	6.9319	4.70801	Visible	Visible
586	Nov	16	00:20:00	1.50734e+06	8.28316	6.66341	Visible	Visible
586	Dec	16	00:20:00	1.50737e+06	11.6897	8.27992	Visible	Not Visible
585	Jan	14	00:40:00	1.5074e+06	6.07703	4.97725	Visible	Visible
585	Feb	13	00:50:00	1.50743e+06	14.1954	4.50945	Visible	Visible
585	Mar	14	01:00:00	1.50746e+06	9.78651	3.26166	Visible	Visible
585	Apr	12	01:00:00	1.50749e+06	5.40853	2.96057	Visible	Visible
585	May	12	01:10:00	1.50752e+06	14.9453	1.55082	Visible	Visible
585	Jun	10	01:10:00	1.50755e+06	10.2951	2.30294	Visible	Visible
585	Jul	9	01:20:00	1.50758e+06	5.63782	1.75129	Visible	Visible
585	Aug	8	01:20:00	1.50761e+06	11.4366	5.82719	Visible	Visible
585	Sep	6	01:00:00	1.50763e+06	5.41766	2.57372	Visible	Visible
585	Oct	6	00:40:00	1.50766e+06	6.93687	5.57213	Visible	Visible
585	Nov	5	00:20:00	1.50769e+06	7.40383	7.7145	Visible	Visible
585	Dec	5	00:20:00	1.50772e+06	8.81865	8.97814	Visible	Visible
584	Jan	4	00:30:00	1.50775e+06	12.7799	8.73432	Visible	Not Visible
584	Feb	2	00:50:00	1.50778e+06	7.10579	5.32951	Visible	Visible
584	Mar	3	01:00:00	1.50781e+06	14.1828	2.78064	Visible	Visible
584	Apr	1	01:00:00	1.50784e+06	9.2992	1.54992	Visible	Visible
584	May	1	01:00:00	1.50787e+06	18.707	0.80121	Visible	Not Visible
584	May	30	01:10:00	1.5079e+06	15.0307	0.617994	Visible	Visible
584	Jun	28	01:20:00	1.50793e+06	11.2241	1.97516	Visible	Visible
584	Jul	27	01:20:00	1.50796e+06	7.0419	1.92787	Visible	Visible
584	Aug	26	01:10:00	1.50799e+06	12.2611	8.3833	Visible	Visible
584	Sep	24	00:50:00	1.50802e+06	5.74809	5.17536	Visible	Visible
584	Oct	24	00:30:00	1.50805e+06	6.93691	8.95858	Visible	Visible
584	Nov	23	00:20:00	1.50808e+06	8.25317	10.7783	Visible	Not Visible
584	Dec	23	00:30:00	1.50811e+06	11.1968	10.3202	Visible	Not Visible
583	Jan	21	00:40:00	1.50814e+06	4.72868	6.03571	Visible	Visible
583	Feb	20	00:50:00	1.50817e+06	9.13789	3.56598	Visible	Visible
583	Mar	22	01:00:00	1.5082e+06	14.5298	0.240837	Visible	Not Visible
583	Apr	20	01:00:00	1.50823e+06	9.20128	1.00798	Visible	Visible
583	May	20	01:10:00	1.50826e+06	18.432	1.5415	Visible	Not Visible
583	Jun	18	01:20:00	1.50829e+06	15.1693	1.12563	Visible	Visible
583	Jul	17	01:20:00	1.50831e+06	11.3473	3.21619	Visible	Visible
583	Aug	15	01:20:00	1.50834e+06	6.73108	3.394	Visible	Visible
583	Sep	14	01:00:00	1.50837e+06	10.8963	11.307	Visible	Visible
583	Oct	13	00:40:00	1.5084e+06	4.37723	7.88608	Visible	Visible
583	Nov	12	00:20:00	1.50843e+06	6.88158	11.7611	Visible	Visible
583	Dec	12	00:20:00	1.50846e+06	10.6463	12.2085	Visible	Not Visible
582	Jan	10	00:30:00	1.50849e+06	4.50553	6.91582	Visible	Visible
582	Feb	9	00:50:00	1.50852e+06	8.18279	3.9541	Visible	Visible
582	Mar	11	01:00:00	1.50855e+06	11.4051	0.126257	Visible	Visible
582	Apr	10	01:00:00	1.50858e+06	15.6575	3.56025	Visible	Not Visible
582	May	9	01:00:00	1.50861e+06	10.3605	3.07114	Visible	Visible
582	Jun	7	01:10:00	1.50864e+06	6.21004	2.27535	Visible	Visible
582	Jul	7	01:20:00	1.50867e+06	14.9288	3.65923	Visible	Visible
582	Aug	5	01:20:00	1.5087e+06	10.0114	5.70038	Visible	Visible
582	Sep	3	01:10:00	1.50873e+06	4.54692	5.33434	Visible	Visible
582	Oct	3	00:40:00	1.50876e+06	8.26737	13.4421	Visible	Visible
582	Nov	1	00:20:00	1.50879e+06	2.64588	9.73705	Visible	Visible
582	Dec	1	00:20:00	1.50882e+06	7.94349	12.6639	Visible	Visible
582	Dec	30	00:30:00	1.50885e+06	2.92621	7.43336	Visible	Visible
581	Jan	29	00:40:00	1.50888e+06	8.04603	4.39835	Visible	Visible
581	Feb	28	01:00:00	1.50891e+06	11.305	0.365648	Visible	Visible
581	Mar	30	01:00:00	1.50894e+06	14.0163	4.24964	Visible	Not Visible
581	Apr	28	01:00:00	1.50896e+06	7.24151	4.0637	Visible	Visible
581	May	28	01:10:00	1.50899e+06	13.01	2.79921	Visible	Not Visible
581	Jun	26	01:20:00	1.50902e+06	8.1093	0.48683	Visible	Visible
581	Jul	26	01:20:00	1.50905e+06	13.548	7.77129	Visible	Not Visible
581	Aug	24	01:10:00	1.50908e+06	7.31925	8.5573	Visible	Visible
581	Sep	23	00:50:00	1.50911e+06	10.8429	17.4365	Visible	Not Visible
581	Oct	22	00:30:00	1.50914e+06	5.91262	14.2288	Visible	Visible
581	Nov	21	00:20:00	1.50917e+06	13.1906	17.8287	Visible	Not Visible
581	Dec	20	00:20:00	1.5092e+06	9.99075	10.6523	Visible	Visible
580	Jan	18	00:40:00	1.50923e+06	5.13683	4.74883	Visible	Visible
580	Feb	17	00:50:00	1.50926e+06	10.5608	0.278977	Visible	Visible
580	Mar	18	01:00:00	1.50929e+06	13.9996	4.93047	Visible	Not Visible
580	Apr	16	01:00:00	1.50932e+06	6.77609	4.9785	Visible	Visible
580	May	16	01:10:00	1.50935e+06	11.3058	4.23278	Visible	Visible
580	Jun	14	01:20:00	1.50938e+06	5.43277	2.14952	Visible	Visible
580	Jul	14	01:20:00	1.50941e+06	9.176	4.06048	Visible	Visible
580	Aug	13	01:20:00	1.50944e+06	11.1909	12.3721	Visible	Not Visible
580	Sep	11	01:00:00	1.50947e+06	4.46996	11.1878	Visible	Visible
580	Oct	11	00:40:00	1.5095e+06	8.43494	17.8636	Visible	Not Visible
580	Nov	9	00:20:00	1.50953e+06	4.97122	13.4145	Visible	Visible
580	Dec	9	00:20:00	1.50956e+06	14.8087	13.9131	Visible	Not Visible
579	Jan	7	00:30:00	1.50958e+06	11.5012	5.87297	Visible	Visible
579	Feb	5	00:50:00	1.50961e+06	5.94898	0.296058	Visible	Visible
579	Mar	7	01:00:00	1.50964e+06	11.9053	4.84602	Visible	Visible
579	Apr	5	01:00:00	1.50967e+06	5.30185	5.47078	Visible	Visible
579	May	5	01:00:00	1.5097e+06	10.7825	5.24906	Visible	Visible
579	Jun	3	01:10:00	1.50973e+06	4.86855	2.83581	Visible	Visible
579	Jul	3	01:20:00	1.50976e+06	8.14088	2.88684	Visible	Visible
579	Aug	2	01:20:00	1.50979e+06	8.91076	9.9641	Visible	Not Visible
579	Sep	1	01:10:00	1.50982e+06	9.1492	16.491	Visible	Not Visible
579	Sep	30	00:40:00	1.50985e+06	2.98746	13.1583	Visible	Visible
579	Oct	30	00:30:00	1.50988e+06	8.18223	16.7589	Visible	Not Visible
579	Nov	28	00:20:00	1.50991e+06	5.51805	10.6884	Visible	Visible
579	Dec	28	00:30:00	1.50994e+06	15.8471	7.58183	Visible	Not Visible
578	Jan	26	00:40:00	1.50997e+06	11.2709	0.115165	Visible	Visible
578	Feb	24	00:50:00	1.51e+06	5.38472	3.81061	Visible	Visible
578	Mar	26	01:00:00	1.51003e+06	12.9419	7.27739	Visible	Visible
578	Apr	24	01:00:00	1.51006e+06	7.8013	5.78729	Visible	Visible
578	May	24	01:10:00	1.51009e+06	14.6253	1.63448	Visible	Not Visible
578	Jun	22	01:20:00	1.51012e+06	7.83556	2.22224	Visible	Visible
578	Jul	22	01:20:00	1.51015e+06	9.00126	9.50451	Visible	Visible
578	Aug	21	01:10:00	1.51018e+06	8.36204	15.4553	Visible	Not Visible
578	Sep	20	00:50:00	1.51021e+06	8.94229	19.348	Visible	Not Visible
578	Oct	19	00:30:00	1.51023e+06	3.84037	13.8056	Visible	Visible
578	Nov	18	00:20:00	1.51026e+06	10.0472	13.7523	Visible	Not Visible
578	Dec	17	00:20:00	1.51029e+06	6.77681	6.17638	Visible	Visible
577	Jan	16	00:40:00	1.51032e+06	15.4719	0.798792	Visible	Visible
577	Feb	14	00:50:00	1.51035e+06	9.87279	4.43047	Visible	Visible
577	Mar	15	01:00:00	1.51038e+06	4.59134	6.04006	Visible	Visible
577	Apr	14	01:00:00	1.51041e+06	14.1156	6.54147	Visible	Visible
577	May	13	01:10:00	1.51044e+06	9.93116	2.86998	Visible	Visible
577	Jun	12	01:20:00	1.51047e+06	16.663	5.03398	Visible	Not Visible
577	Jul	11	01:20:00	1.5105e+06	8.57863	8.58173	Visible	Visible
577	Aug	10	01:20:00	1.51053e+06	8.92801	15.3647	Visible	Not Visible
577	Sep	9	01:00:00	1.51056e+06	9.10171	19.238	Visible	Not Visible
577	Oct	8	00:40:00	1.51059e+06	3.10081	13.326	Visible	Visible
577	Nov	7	00:20:00	1.51062e+06	7.03208	12.477	Visible	Visible
577	Dec	7	00:20:00	1.51065e+06	13.1335	8.92689	Visible	Not Visible
576	Jan	5	00:30:00	1.51068e+06	7.97574	0.944882	Visible	Visible
576	Feb	4	00:50:00	1.51071e+06	14.4278	4.2853	Visible	Visible
576	Mar	4	01:00:00	1.51074e+06	8.72778	6.51827	Visible	Visible
576	Apr	2	01:00:00	1.51077e+06	4.33011	5.76983	Visible	Visible
576	May	2	01:00:00	1.5108e+06	14.8646	2.7787	Visible	Visible
576	May	31	01:10:00	1.51082e+06	10.5019	2.28115	Visible	Visible
576	Jun	29	01:20:00	1.51085e+06	4.57999	5.87266	Visible	Visible
576	Jul	29	01:20:00	1.51088e+06	7.94345	13.7196	Visible	Visible
576	Aug	28	01:10:00	1.51091e+06	9.56453	18.9606	Visible	Not Visible
576	Sep	26	00:50:00	1.51094e+06	3.45315	13.4941	Visible	Visible
576	Oct	26	00:30:00	1.51097e+06	7.04928	12.7196	Visible	Not Visible
576	Nov	25	00:20:00	1.511e+06	11.5916	9.15978	Visible	Not Visible
576	Dec	24	00:30:00	1.51103e+06	5.44931	0.958074	Visible	Visible
575	Jan	23	00:40:00	1.51106e+06	9.04163	3.33606	Visible	Visible
575	Feb	22	00:50:00	1.51109e+06	14.0064	6.47593	Visible	Not Visible
575	Mar	23	01:00:00	1.51112e+06	8.63554	5.83427	Visible	Visible
575	Apr	21	01:00:00	1.51115e+06	4.54605	3.14421	Visible	Visible
575	May	21	01:10:00	1.51118e+06	14.4641	2.70533	Visible	Visible
575	Jun	19	01:20:00	1.51121e+06	9.22666	7.56465	Visible	Visible
575	Jul	18	01:20:00	1.51124e+06	3.0459	9.56003	Visible	Visible
575	Aug	17	01:20:00	1.51127e+06	7.55765	16.229	Visible	Visible
575	Sep	16	01:00:00	1.5113e+06	11.702	19.7784	Visible	Not Visible
575	Oct	15	00:30:00	1.51133e+06	7.01139	12.6498	Visible	Visible
575	Nov	14	00:20:00	1.51136e+06	11.9132	10.0448	Visible	Not Visible
575	Dec	13	00:20:00	1.51139e+06	5.77877	1.4804	Visible	Visible
574	Jan	12	00:40:00	1.51142e+06	8.16934	2.54394	Visible	Visible
574	Feb	11	00:50:00	1.51145e+06	10.5537	5.28458	Visible	Visible
574	Mar	13	01:00:00	1.51148e+06	14.9433	5.62533	Visible	Not Visible
574	Apr	11	01:00:00	1.5115e+06	9.6143	2.77874	Visible	Visible
574	May	11	01:10:00	1.51153e+06	18.0077	2.69518	Visible	Not Visible
574	Jun	9	01:10:00	1.51156e+06	13.0264	8.05966	Visible	Visible
574	Jul	8	01:20:00	1.51159e+06	7.16663	11.1479	Visible	Visible
574	Aug	7	01:20:00	1.51162e+06	13.1421	18.9531	Visible	Not Visible
574	Sep	5	01:00:00	1.51165e+06	8.1481	15.8768	Visible	Visible
574	Oct	4	00:40:00	1.51168e+06	4.23058	10.2114	Visible	Visible
574	Nov	3	00:20:00	1.51171e+06	10.7702	9.82822	Visible	Visible
574	Dec	2	00:20:00	1.51174e+06	5.44414	1.76154	Visible	Visible
573	Jan	1	00:30:00	1.51177e+06	8.75586	1.44786	Visible	Visible
573	Jan	31	00:50:00	1.5118e+06	10.6872	4.08348	Visible	Visible
573	Mar	2	01:00:00	1.51183e+06	13.071	4.53514	Visible	Not Visible
573	Mar	31	01:00:00	1.51186e+06	6.03256	2.25386	Visible	Visible
573	Apr	30	01:00:00	1.51189e+06	11.3535	1.61532	Visible	Visible
573	May	29	01:10:00	1.51192e+06	5.48214	5.26557	Visible	Visible
573	Jun	28	01:20:00	1.51195e+06	11.4701	11.8057	Visible	Visible
573	Jul	27	01:20:00	1.51198e+06	5.72687	12.2969	Visible	Visible
573	Aug	26	01:10:00	1.51201e+06	12.7534	17.9233	Visible	Not Visible
573	Sep	24	00:50:00	1.51204e+06	9.31502	13.2329	Visible	Visible
573	Oct	23	00:30:00	1.51206e+06	6.06635	6.80699	Visible	Visible
573	Nov	22	00:20:00	1.51209e+06	13.3585	6.22435	Visible	Visible
573	Dec	21	00:20:00	1.51212e+06	7.19115	0.84653	Visible	Visible
572	Jan	20	00:40:00	1.51215e+06	10.7883	2.62202	Visible	Visible
572	Feb	19	00:50:00	1.51218e+06	13.4986	3.25396	Visible	Not Visible
572	Mar	19	01:00:00	1.51221e+06	5.75017	1.60824	Visible	Visible
572	Apr	18	01:00:00	1.51224e+06	9.45361	1.49855	Visible	Visible
572	May	18	01:10:00	1.51227e+06	13.4793	6.0071	Visible	Not Visible
572	Jun	16	01:20:00	1.5123e+06	6.36036	8.47972	Visible	Visible
572	Jul	16	01:20:00	1.51233e+06	10.871	13.3702	Visible	Not Visible
572	Aug	14	01:20:00	1.51236e+06	5.71277	11.3387	Visible	Visible
572	Sep	13	01:00:00	1.51239e+06	13.2102	15.1083	Visible	Not Visible
572	Oct	12	00:40:00	1.51242e+06	10.3366	9.51865	Visible	Visible
572	Nov	10	00:20:00	1.51245e+06	6.79671	3.1564	Visible	Visible
572	Dec	10	00:20:00	1.51248e+06	14.1179	3.23476	Visible	Visible
571	Jan	8	00:30:00	1.51251e+06	7.4439	1.74492	Visible	Visible
571	Feb	7	00:50:00	1.51254e+06	12.3686	1.72295	Visible	Visible
571	Mar	9	01:00:00	1.51257e+06	16.6316	0.884289	Visible	Not Visible
571	Apr	7	01:00:00	1.5126e+06	9.42254	1.65217	Visible	Visible
571	May	7	01:00:00	1.51263e+06	13.0096	4.98486	Visible	Not Visible
571	Jun	5	01:10:00	1.51266e+06	5.25589	7.08153	Visible	Visible
571	Jul	5	01:20:00	1.51269e+06	8.06574	10.0669	Visible	Visible
571	Aug	4	01:20:00	1.51272e+06	11.8752	13.2792	Visible	Not Visible
571	Sep	2	01:10:00	1.51274e+06	7.1498	9.37818	Visible	Visible
571	Oct	2	00:40:00	1.51277e+06	14.0396	11.9804	Visible	Not Visible
571	Oct	31	00:20:00	1.5128e+06	10.6619	6.1435	Visible	Visible
571	Nov	29	00:20:00	1.51283e+06	6.08539	0.591067	Visible	Visible
571	Dec	29	00:30:00	1.51286e+06	13.209	1.77444	Visible	Visible
570	Jan	27	00:40:00	1.51289e+06	6.83103	0.723802	Visible	Visible
570	Feb	26	01:00:00	1.51292e+06	13.7122	0.348199	Visible	Visible
570	Mar	27	01:00:00	1.51295e+06	7.49732	2.06349	Visible	Visible
570	Apr	26	01:00:00	1.51298e+06	12.8028	4.20768	Visible	Visible
570	May	25	01:10:00	1.51301e+06	5.49517	6.10806	Visible	Visible
570	Jun	24	01:20:00	1.51304e+06	8.3603	8.27776	Visible	Visible
570	Jul	24	01:20:00	1.51307e+06	10.9484	10.5454	Visible	Not Visible
570	Aug	22	01:10:00	1.5131e+06	4.93171	6.52588	Visible	Visible
570	Sep	21	00:50:00	1.51313e+06	9.37851	7.80433	Visible	Visible
570	Oct	21	00:30:00	1.51316e+06	14.6548	9.81158	Visible	Not Visible
570	Nov	19	00:20:00	1.51319e+06	10.0517	4.14782	Visible	Visible
570	Dec	19	00:20:00	1.51322e+06	16.8604	5.76566	Visible	Not Visible
569	Jan	17	00:40:00	1.51325e+06	11.5073	1.95846	Visible	Visible
569	Feb	15	00:50:00	1.51328e+06	6.05438	1.37623	Visible	Visible
569	Mar	17	01:00:00	1.51331e+06	14.7166	2.22393	Visible	Visible
569	Apr	15	01:00:00	1.51333e+06	9.29161	3.82106	Visible	Visible
569	May	15	01:10:00	1.51336e+06	15.5971	5.3906	Visible	Not Visible
569	Jun	13	01:20:00	1.51339e+06	8.48669	6.45254	Visible	Visible
569	Jul	13	01:20:00	1.51342e+06	11.943	8.72378	Visible	Not Visible
569	Aug	11	01:20:00	1.51345e+06	5.32869	5.42313	Visible	Visible
569	Sep	10	01:00:00	1.51348e+06	8.44856	6.37964	Visible	Visible
569	Oct	10	00:40:00	1.51351e+06	11.3631	7.62525	Visible	Not Visible
569	Nov	8	00:20:00	1.51354e+06	5.36401	1.92321	Visible	Visible
569	Dec	8	00:20:00	1.51357e+06	8.91706	3.94999	Visible	Visible
568	Jan	7	00:30:00	1.5136e+06	15.1631	5.3047	Visible	Not Visible
568	Feb	5	00:50:00	1.51363e+06	10.1596	3.05823	Visible	Visible
568	Mar	5	01:00:00	1.51366e+06	5.54078	3.24126	Visible	Visible
568	Apr	4	01:00:00	1.51369e+06	15.1503	2.91175	Visible	Visible
568	May	3	01:00:00	1.51372e+06	10.2509	3.97514	Visible	Visible
568	Jun	1	01:10:00	1.51375e+06	4.91983	4.3282	Visible	Visible
568	Jul	1	01:20:00	1.51378e+06	11.3161	6.18578	Visible	Visible
568	Jul	30	01:20:00	1.51381e+06	5.34279	4.00732	Visible	Visible
568	Aug	29	01:10:00	1.51384e+06	9.00924	5.98415	Visible	Visible
568	Sep	28	00:50:00	1.51387e+06	11.1041	7.72171	Visible	Not Visible
568	Oct	28	00:30:00	1.5139e+06	12.521	9.07817	Visible	Not Visible
568	Nov	26	00:20:00	1.51393e+06	5.47441	3.55856	Visible	Visible
568	Dec	26	00:30:00	1.51396e+06	8.43696	5.14736	Visible	Visible
567	Jan	25	00:40:00	1.51399e+06	14.5955	5.38383	Visible	Not Visible
567	Feb	23	00:50:00	1.51401e+06	9.75176	3.77237	Visible	Visible
567	Mar	24	01:00:00	1.51404e+06	5.26247	3.7646	Visible	Visible
567	Apr	23	01:00:00	1.51407e+06	14.878	2.27218	Visible	Visible
567	May	22	01:10:00	1.5141e+06	10.4911	2.93835	Visible	Visible
567	Jun	20	01:20:00	1.51413e+06	6.02868	2.80683	Visible	Visible
567	Jul	20	01:20:00	1.51416e+06	13.5994	6.45177	Visible	Visible
567	Aug	18	01:10:00	1.51419e+06	8.05593	4.35608	Visible	Visible
567	Sep	17	00:50:00	1.51422e+06	11.1774	7.94612	Visible	Visible
567	Oct	17	00:30:00	1.51425e+06	12.3643	10.4321	Visible	Not Visible
567	Nov	15	00:20:00	1.51428e+06	4.96334	4.76376	Visible	Visible
567	Dec	15	00:20:00	1.51431e+06	6.22505	6.10307	Visible	Visible
566	Jan	14	00:40:00	1.51434e+06	9.688	6.31021	Visible	Visible
566	Feb	13	00:50:00	1.51437e+06	15.4264	4.5793	Visible	Not Visible
566	Mar	14	01:00:00	1.5144e+06	10.0661	3.0201	Visible	Visible
566	Apr	12	01:00:00	1.51443e+06	5.08405	2.56417	Visible	Visible
566	May	12	01:10:00	1.51446e+06	14.2963	0.933806	Visible	Visible
566	Jun	10	01:10:00	1.51449e+06	10.5397	1.7162	Visible	Visible
566	Jul	9	01:20:00	1.51452e+06	6.89525	1.72659	Visible	Visible
566	Aug	8	01:20:00	1.51455e+06	14.5647	7.87977	Visible	Visible
566	Sep	6	01:00:00	1.51457e+06	8.89369	5.88848	Visible	Visible
566	Oct	6	00:40:00	1.5146e+06	11.4211	10.8049	Visible	Not Visible
566	Nov	4	00:20:00	1.51463e+06	4.38304	5.83203	Visible	Visible
566	Dec	4	00:20:00	1.51466e+06	5.86408	7.81806	Visible	Visible
565	Jan	3	00:30:00	1.51469e+06	8.6303	7.80304	Visible	Visible
565	Feb	2	00:50:00	1.51472e+06	12.5276	5.65018	Visible	Not Visible
565	Mar	3	01:00:00	1.51475e+06	5.76613	3.55429	Visible	Visible
565	Apr	2	01:00:00	1.51478e+06	10.8492	0.676801	Visible	Visible
565	May	1	01:00:00	1.51481e+06	5.41759	0.173629	Visible	Visible
565	May	31	01:10:00	1.51484e+06	14.2652	0.0154558	Visible	Visible
565	Jun	29	01:20:00	1.51487e+06	10.8014	1.48613	Visible	Visible
565	Jul	28	01:20:00	1.5149e+06	7.15258	1.90732	Visible	Visible
565	Aug	27	01:10:00	1.51493e+06	13.5609	10.0983	Visible	Visible
565	Sep	25	00:50:00	1.51496e+06	7.58884	7.89984	Visible	Visible
565	Oct	25	00:30:00	1.51499e+06	10.4407	13.4251	Visible	Not Visible
565	Nov	23	00:20:00	1.51502e+06	4.16841	8.51547	Visible	Visible
565	Dec	23	00:20:00	1.51505e+06	8.06301	9.41141	Visible	Visible
564	Jan	22	00:40:00	1.51508e+06	12.3711	6.88577	Visible	Not Visible
564	Feb	20	00:50:00	1.51511e+06	5.12664	3.67275	Visible	Visible
564	Mar	21	01:00:00	1.51514e+06	8.26943	0.454316	Visible	Visible
564	Apr	20	01:00:00	1.51517e+06	12.4535	2.25544	Visible	Not Visible
564	May	19	01:10:00	1.5152e+06	7.03331	1.96973	Visible	Visible
564	Jun	18	01:20:00	1.51523e+06	15.0757	0.882501	Visible	Not Visible
564	Jul	17	01:20:00	1.51525e+06	10.8386	3.02447	Visible	Visible
564	Aug	15	01:20:00	1.51528e+06	6.16158	3.36329	Visible	Visible
564	Sep	14	01:00:00	1.51531e+06	10.7904	12.1733	Visible	Visible
564	Oct	13	00:40:00	1.51534e+06	4.96825	9.5168	Visible	Visible
564	Nov	12	00:20:00	1.51537e+06	9.62307	14.7456	Visible	Visible
564	Dec	11	00:20:00	1.5154e+06	4.82027	9.61162	Visible	Visible
563	Jan	10	00:30:00	1.51543e+06	11.2514	8.07865	Visible	Visible
563	Feb	8	00:50:00	1.51546e+06	4.74071	3.83368	Visible	Visible
563	Mar	10	01:00:00	1.51549e+06	8.16624	0.0460774	Visible	Visible
563	Apr	9	01:00:00	1.51552e+06	11.1321	3.24717	Visible	Visible
563	May	8	01:00:00	1.51555e+06	4.49394	3.14514	Visible	Visible
563	Jun	7	01:10:00	1.51558e+06	9.99361	1.89978	Visible	Visible
563	Jul	7	01:20:00	1.51561e+06	15.8318	4.37773	Visible	Not Visible
563	Aug	5	01:20:00	1.51564e+06	9.86323	6.18031	Visible	Visible
563	Sep	3	01:10:00	1.51567e+06	3.91592	5.55575	Visible	Visible
563	Oct	3	00:40:00	1.5157e+06	7.47837	13.5394	Visible	Visible
563	Nov	1	00:20:00	1.51573e+06	2.53113	10.3074	Visible	Visible
563	Dec	1	00:20:00	1.51576e+06	9.90282	13.9433	Visible	Visible
563	Dec	30	00:30:00	1.51579e+06	6.1989	8.14477	Visible	Visible
562	Jan	29	00:40:00	1.51582e+06	13.842	3.78773	Visible	Visible
562	Feb	27	01:00:00	1.51584e+06	6.87953	0.160918	Visible	Visible
562	Mar	29	01:00:00	1.51587e+06	10.854	4.13211	Visible	Visible
562	Apr	27	01:00:00	1.5159e+06	4.04552	4.12096	Visible	Visible
562	May	27	01:10:00	1.51593e+06	8.70867	3.34663	Visible	Visible
562	Jun	26	01:20:00	1.51596e+06	13.0385	1.69288	Visible	Not Visible
562	Jul	25	01:20:00	1.51599e+06	6.1865	3.04851	Visible	Visible
562	Aug	24	01:10:00	1.51602e+06	7.95489	10.1254	Visible	Visible
562	Sep	23	00:50:00	1.51605e+06	10.0575	17.433	Visible	Not Visible
562	Oct	22	00:30:00	1.51608e+06	5.21517	14.0635	Visible	Visible
562	Nov	21	00:20:00	1.51611e+06	13.0624	17.6019	Visible	Not Visible
562	Dec	20	00:20:00	1.51614e+06	10.8792	10.5505	Visible	Visible
561	Jan	18	00:40:00	1.51617e+06	6.97169	4.273	Visible	Visible
561	Feb	17	00:50:00	1.5162e+06	14.7007	1.64772	Visible	Visible
561	Mar	18	01:00:00	1.51623e+06	8.01058	4.19069	Visible	Visible
561	Apr	17	01:00:00	1.51626e+06	13.7788	6.39458	Visible	Not Visible
561	May	16	01:10:00	1.51629e+06	8.00613	4.41526	Visible	Visible
561	Jun	15	01:20:00	1.51632e+06	12.7495	0.378012	Visible	Not Visible
561	Jul	14	01:20:00	1.51635e+06	5.43374	2.28496	Visible	Visible
561	Aug	13	01:20:00	1.51638e+06	6.05655	8.39327	Visible	Visible
561	Sep	12	01:00:00	1.51641e+06	6.29629	13.9535	Visible	Not Visible
561	Oct	12	00:40:00	1.51644e+06	8.79091	18.5175	Visible	Not Visible
561	Nov	10	00:20:00	1.51647e+06	5.03394	13.3629	Visible	Visible
561	Dec	10	00:20:00	1.5165e+06	14.2175	13.0516	Visible	Not Visible
560	Jan	8	00:30:00	1.51652e+06	11.2798	5.14238	Visible	Visible
560	Feb	6	00:50:00	1.51655e+06	6.3107	0.452699	Visible	Visible
560	Mar	7	01:00:00	1.51658e+06	14.3353	5.91043	Visible	Visible
560	Apr	5	01:00:00	1.51661e+06	8.9378	6.38906	Visible	Visible
560	May	4	01:00:00	1.51664e+06	4.35806	5.13688	Visible	Visible
560	Jun	3	01:10:00	1.51667e+06	11.5162	0.95888	Visible	Visible
560	Jul	3	01:20:00	1.5167e+06	14.8618	7.25279	Visible	Not Visible
560	Aug	1	01:20:00	1.51673e+06	6.07554	8.32277	Visible	Visible
560	Aug	31	01:10:00	1.51676e+06	5.61991	13.4811	Visible	Not Visible
560	Sep	30	00:40:00	1.51679e+06	6.35541	16.7467	Visible	Not Visible
560	Oct	30	00:20:00	1.51682e+06	10.2302	18.0216	Visible	Not Visible
560	Nov	28	00:20:00	1.51685e+06	6.89918	10.7988	Visible	Visible
560	Dec	28	00:30:00	1.51688e+06	15.3995	6.68115	Visible	Not Visible
559	Jan	26	00:40:00	1.51691e+06	10.5899	0.577984	Visible	Visible
559	Feb	24	00:50:00	1.51694e+06	4.94171	4.27908	Visible	Visible
559	Mar	26	01:00:00	1.51697e+06	13.925	7.56039	Visible	Visible
559	Apr	24	01:00:00	1.517e+06	10.0093	5.70736	Visible	Visible
559	May	23	01:10:00	1.51703e+06	6.16418	2.55359	Visible	Visible
559	Jun	22	01:20:00	1.51706e+06	12.9457	5.23748	Visible	Visible
559	Jul	21	01:20:00	1.51708e+06	5.19774	7.45402	Visible	Visible
559	Aug	20	01:10:00	1.51711e+06	5.85944	13.619	Visible	Visible
559	Sep	19	00:50:00	1.51714e+06	6.44236	17.0069	Visible	Not Visible
559	Oct	19	00:30:00	1.51717e+06	8.95105	17.6139	Visible	Not Visible
559	Nov	17	00:20:00	1.5172e+06	4.37511	9.98037	Visible	Visible
559	Dec	17	00:20:00	1.51723e+06	9.85118	6.29874	Visible	Visible
558	Jan	16	00:40:00	1.51726e+06	16.0187	0.120234	Visible	Not Visible
558	Feb	14	00:50:00	1.51729e+06	9.68925	4.85612	Visible	Visible
558	Mar	15	01:00:00	1.51732e+06	4.16482	6.11902	Visible	Visible
558	Apr	14	01:00:00	1.51735e+06	13.9349	6.15931	Visible	Visible
558	May	13	01:10:00	1.51738e+06	10.601	2.19647	Visible	Visible
558	Jun	11	01:20:00	1.51741e+06	6.30669	2.05659	Visible	Visible
558	Jul	11	01:20:00	1.51744e+06	11.9418	11.523	Visible	Visible
558	Aug	9	01:20:00	1.51747e+06	4.27011	11.8966	Visible	Visible
558	Sep	8	01:00:00	1.5175e+06	6.41012	16.7703	Visible	Not Visible
558	Oct	8	00:40:00	1.51753e+06	9.328	18.1342	Visible	Not Visible
558	Nov	6	00:20:00	1.51756e+06	4.46745	10.307	Visible	Visible
558	Dec	6	00:20:00	1.51759e+06	8.77094	6.64516	Visible	Visible
557	Jan	5	00:30:00	1.51762e+06	12.757	0.949651	Visible	Not Visible
557	Feb	3	00:50:00	1.51765e+06	5.02641	4.12739	Visible	Visible
557	Mar	5	01:00:00	1.51768e+06	9.76349	6.62293	Visible	Visible
557	Apr	3	01:00:00	1.51771e+06	4.5753	5.47373	Visible	Visible
557	May	3	01:00:00	1.51774e+06	14.0255	2.13465	Visible	Visible
557	Jun	1	01:10:00	1.51776e+06	9.99664	2.91358	Visible	Visible
557	Jun	30	01:20:00	1.51779e+06	4.69831	6.66534	Visible	Visible
557	Jul	30	01:20:00	1.51782e+06	9.93953	15.6492	Visible	Visible
557	Aug	28	01:10:00	1.51785e+06	3.71272	13.8592	Visible	Visible
557	Sep	27	00:50:00	1.51788e+06	8.43016	17.175	Visible	Not Visible
557	Oct	26	00:30:00	1.51791e+06	4.01781	10.0567	Visible	Visible
557	Nov	25	00:20:00	1.51794e+06	9.04171	7.37175	Visible	Visible
557	Dec	25	00:30:00	1.51797e+06	12.889	2.12373	Visible	Not Visible
556	Jan	23	00:40:00	1.518e+06	4.54093	3.70577	Visible	Visible
556	Feb	22	00:50:00	1.51803e+06	6.86868	5.78638	Visible	Visible
556	Mar	23	01:00:00	1.51806e+06	11.2889	5.55065	Visible	Visible
556	Apr	21	01:00:00	1.51809e+06	5.98939	2.47083	Visible	Visible
556	May	21	01:10:00	1.51812e+06	13.8076	3.32887	Visible	Visible
556	Jun	19	01:20:00	1.51815e+06	8.40132	7.84536	Visible	Visible
556	Jul	18	01:20:00	1.51818e+06	2.60706	9.64848	Visible	Visible
556	Aug	17	01:20:00	1.51821e+06	8.55825	16.8368	Visible	Visible
556	Sep	15	01:00:00	1.51824e+06	4.1706	13.1087	Visible	Visible
556	Oct	15	00:30:00	1.51827e+06	11.297	14.941	Visible	Not Visible
556	Nov	13	00:20:00	1.5183e+06	7.34531	6.90289	Visible	Visible
556	Dec	13	00:20:00	1.51833e+06	12.7955	3.30747	Visible	Visible
555	Jan	11	00:40:00	1.51835e+06	4.99998	3.0988	Visible	Visible
555	Feb	10	00:50:00	1.51838e+06	7.09675	5.02658	Visible	Visible
555	Mar	12	01:00:00	1.51841e+06	9.77004	4.80981	Visible	Visible
555	Apr	11	01:00:00	1.51844e+06	14.0083	2.09205	Visible	Not Visible
555	May	10	01:10:00	1.51847e+06	7.92376	2.01862	Visible	Visible
555	Jun	9	01:10:00	1.5185e+06	13.3836	8.6736	Visible	Not Visible
555	Jul	8	01:20:00	1.51853e+06	6.89222	11.2005	Visible	Visible
555	Aug	7	01:20:00	1.51856e+06	12.5946	18.1916	Visible	Not Visible
555	Sep	5	01:00:00	1.51859e+06	8.36841	15.3709	Visible	Visible
555	Oct	4	00:40:00	1.51862e+06	5.24933	10.1523	Visible	Visible
555	Nov	3	00:20:00	1.51865e+06	13.7288	10.9521	Visible	Not Visible
555	Dec	2	00:20:00	1.51868e+06	9.38823	2.97962	Visible	Visible
554	Jan	1	00:30:00	1.51871e+06	14.9349	0.0924316	Visible	Not Visible
554	Jan	30	00:50:00	1.51874e+06	6.80313	4.05049	Visible	Visible
554	Mar	1	01:00:00	1.51877e+06	10.0353	3.91766	Visible	Visible
554	Mar	31	01:00:00	1.5188e+06	13.4987	1.74201	Visible	Not Visible
554	Apr	29	01:00:00	1.51883e+06	6.45223	1.84383	Visible	Visible
554	May	29	01:10:00	1.51886e+06	10.0102	6.63984	Visible	Visible
554	Jun	27	01:20:00	1.51889e+06	2.67138	8.18889	Visible	Visible
554	Jul	27	01:20:00	1.51892e+06	6.61821	12.4708	Visible	Visible
554	Aug	26	01:10:00	1.51895e+06	12.3927	16.8635	Visible	Not Visible
554	Sep	24	00:50:00	1.51898e+06	9.12637	12.223	Visible	Visible
554	Oct	23	00:30:00	1.519e+06	6.22452	6.1669	Visible	Visible
554	Nov	22	00:20:00	1.51903e+06	14.7612	6.64163	Visible	Visible
554	Dec	21	00:20:00	1.51906e+06	9.58788	0.0609003	Visible	Visible
553	Jan	20	00:40:00	1.51909e+06	15.6961	1.47687	Visible	Visible
553	Feb	18	00:50:00	1.51912e+06	8.28809	2.76915	Visible	Visible
553	Mar	20	01:00:00	1.51915e+06	13.1985	1.11079	Visible	Not Visible
553	Apr	18	01:00:00	1.51918e+06	6.30208	1.94937	Visible	Visible
553	May	18	01:10:00	1.51921e+06	9.843	5.71511	Visible	Visible
553	Jun	17	01:20:00	1.51924e+06	12.2595	10.1846	Visible	Not Visible
553	Jul	16	01:20:00	1.51927e+06	4.47626	9.72028	Visible	Visible
553	Aug	15	01:20:00	1.5193e+06	8.09994	12.1122	Visible	Visible
553	Sep	13	01:00:00	1.51933e+06	3.62643	7.18555	Visible	Visible
553	Oct	13	00:40:00	1.51936e+06	10.3039	8.78075	Visible	Visible
553	Nov	11	00:20:00	1.51939e+06	6.57117	2.62329	Visible	Visible
553	Dec	11	00:20:00	1.51942e+06	14.1571	3.39608	Visible	Visible
552	Jan	9	00:30:00	1.51945e+06	8.34731	1.10065	Visible	Visible
552	Feb	8	00:50:00	1.51948e+06	15.6897	0.774619	Visible	Visible
552	Mar	8	01:00:00	1.51951e+06	9.53013	0.154014	Visible	Visible
552	Apr	7	01:00:00	1.51954e+06	16.0663	2.00229	Visible	Not Visible
552	May	6	01:00:00	1.51957e+06	9.37308	4.93872	Visible	Visible
552	Jun	5	01:10:00	1.5196e+06	12.9583	8.45481	Visible	Not Visible
552	Jul	4	01:20:00	1.51962e+06	4.95732	8.383	Visible	Visible
552	Aug	3	01:20:00	1.51965e+06	7.55922	10.0016	Visible	Visible
552	Sep	2	01:10:00	1.51968e+06	10.9883	11.2668	Visible	Not Visible
552	Oct	1	00:40:00	1.51971e+06	6.20932	5.35509	Visible	Visible
552	Oct	31	00:20:00	1.51974e+06	11.2782	6.33158	Visible	Visible
552	Nov	29	00:20:00	1.51977e+06	6.07301	0.691042	Visible	Visible
552	Dec	29	00:30:00	1.5198e+06	12.4455	2.02617	Visible	Visible
551	Jan	27	00:40:00	1.51983e+06	6.64046	0.104489	Visible	Visible
551	Feb	26	01:00:00	1.51986e+06	15.3699	0.987007	Visible	Visible
551	Mar	27	01:00:00	1.51989e+06	10.351	2.38899	Visible	Visible
551	Apr	25	01:00:00	1.51992e+06	5.2222	4.42508	Visible	Visible
551	May	25	01:10:00	1.51995e+06	11.7609	6.52766	Visible	Visible
551	Jun	23	01:20:00	1.51998e+06	4.83162	6.79021	Visible	Visible
551	Jul	23	01:20:00	1.52001e+06	8.48694	8.61144	Visible	Visible
551	Aug	22	01:10:00	1.52004e+06	11.412	10.1163	Visible	Not Visible
551	Sep	20	00:50:00	1.52007e+06	5.65471	4.40633	Visible	Visible
551	Oct	20	00:30:00	1.5201e+06	8.53575	4.82862	Visible	Visible
551	Nov	19	00:20:00	1.52013e+06	11.6982	5.5839	Visible	Visible
551	Dec	18	00:20:00	1.52016e+06	5.15812	0.87264	Visible	Visible
550	Jan	17	00:40:00	1.52019e+06	10.8511	2.47019	Visible	Visible
550	Feb	15	00:50:00	1.52022e+06	5.51105	1.94908	Visible	Visible
550	Mar	17	01:00:00	1.52025e+06	14.9753	2.49431	Visible	Visible
550	Apr	15	01:00:00	1.52027e+06	10.6003	3.74597	Visible	Visible
550	May	14	01:10:00	1.5203e+06	5.84948	4.88214	Visible	Visible
550	Jun	13	01:20:00	1.52033e+06	13.5431	6.80186	Visible	Visible
550	Jul	12	01:20:00	1.52036e+06	7.44878	6.21777	Visible	Visible
550	Aug	11	01:20:00	1.52039e+06	12.0207	8.8657	Visible	Not Visible
550	Sep	9	01:00:00	1.52042e+06	6.14	4.17777	Visible	Visible
550	Oct	9	00:40:00	1.52045e+06	8.5081	5.21774	Visible	Visible
550	Nov	8	00:20:00	1.52048e+06	10.0032	5.94188	Visible	Visible
550	Dec	8	00:20:00	1.52051e+06	12.0292	6.45225	Visible	Not Visible
549	Jan	6	00:30:00	1.52054e+06	4.98093	2.6924	Visible	Visible
549	Feb	5	00:50:00	1.52057e+06	10.544	3.61933	Visible	Visible
549	Mar	6	01:00:00	1.5206e+06	5.42908	3.55652	Visible	Visible
549	Apr	5	01:00:00	1.52063e+06	14.5175	2.82398	Visible	Visible
549	May	4	01:00:00	1.52066e+06	10.2893	3.56424	Visible	Visible
549	Jun	2	01:10:00	1.52069e+06	5.93452	3.82784	Visible	Visible
549	Jul	2	01:20:00	1.52072e+06	14.7937	6.61247	Visible	Visible
549	Jul	31	01:20:00	1.52075e+06	9.61779	5.72018	Visible	Visible
549	Aug	30	01:10:00	1.52078e+06	14.4874	9.99027	Visible	Not Visible
549	Sep	28	00:50:00	1.52081e+06	8.34377	5.38233	Visible	Visible
549	Oct	28	00:30:00	1.52084e+06	9.9322	7.36107	Visible	Visible
549	Nov	27	00:20:00	1.52087e+06	11.0697	8.2045	Visible	Not Visible
549	Dec	27	00:30:00	1.5209e+06	13.385	7.91765	Visible	Not Visible
548	Jan	25	00:40:00	1.52092e+06	6.47573	4.56699	Visible	Visible
548	Feb	24	00:50:00	1.52095e+06	11.6778	3.84496	Visible	Visible
548	Mar	24	01:00:00	1.52098e+06	6.12472	3.52245	Visible	Visible
548	Apr	23	01:00:00	1.52101e+06	14.0708	1.84205	Visible	Visible
548	May	22	01:10:00	1.52104e+06	9.85843	2.30077	Visible	Visible
548	Jun	20	01:20:00	1.52107e+06	6.04539	2.16537	Visible	Visible
548	Jul	20	01:20:00	1.5211e+06	15.3747	6.91317	Visible	Visible
548	Aug	18	01:10:00	1.52113e+06	10.5993	6.03537	Visible	Visible
548	Sep	16	01:00:00	1.52116e+06	5.53289	3.04218	Visible	Visible
548	Oct	16	00:30:00	1.52119e+06	8.61307	7.50586	Visible	Visible
548	Nov	15	00:20:00	1.52122e+06	10.4777	10.0653	Visible	Not Visible
548	Dec	15	00:20:00	1.52125e+06	12.8921	10.3053	Visible	Not Visible
547	Jan	13	00:40:00	1.52128e+06	5.84852	5.84171	Visible	Visible
547	Feb	12	00:50:00	1.52131e+06	9.40223	4.66147	Visible	Visible
547	Mar	14	01:00:00	1.52134e+06	13.607	2.17927	Visible	Not Visible
547	Apr	12	01:00:00	1.52137e+06	7.31018	1.66759	Visible	Visible
547	May	12	01:10:00	1.5214e+06	14.2243	0.263575	Visible	Visible
547	Jun	10	01:20:00	1.52143e+06	10.1036	1.06039	Visible	Visible
547	Jul	9	01:20:00	1.52146e+06	6.54861	1.15045	Visible	Visible
547	Aug	8	01:20:00	1.52149e+06	14.839	8.15034	Visible	Visible
547	Sep	6	01:00:00	1.52151e+06	9.77736	7.13957	Visible	Visible
547	Oct	5	00:40:00	1.52154e+06	4.24293	4.3001	Visible	Visible
547	Nov	4	00:20:00	1.52157e+06	7.56152	9.66006	Visible	Visible
547	Dec	4	00:20:00	1.5216e+06	11.3469	12.0012	Visible	Not Visible
546	Jan	2	00:30:00	1.52163e+06	5.1759	7.11155	Visible	Visible
546	Feb	1	00:50:00	1.52166e+06	9.36152	5.52463	Visible	Visible
546	Mar	3	01:00:00	1.52169e+06	12.7192	2.24153	Visible	Not Visible
546	Apr	1	01:00:00	1.52172e+06	5.2475	1.20231	Visible	Visible
546	May	1	01:00:00	1.52175e+06	9.33101	0.995252	Visible	Visible
546	May	31	01:10:00	1.52178e+06	15.682	0.412602	Visible	Not Visible
546	Jun	29	01:20:00	1.52181e+06	11.247	1.32674	Visible	Visible
546	Jul	28	01:20:00	1.52184e+06	6.98275	1.782	Visible	Visible
546	Aug	27	01:10:00	1.52187e+06	12.8393	10.0471	Visible	Visible
546	Sep	25	00:50:00	1.5219e+06	7.2668	8.46244	Visible	Visible
546	Oct	25	00:30:00	1.52193e+06	11.5029	15.4785	Visible	Not Visible
546	Nov	23	00:20:00	1.52196e+06	6.46525	10.912	Visible	Visible
546	Dec	23	00:30:00	1.52199e+06	13.2472	11.7441	Visible	Not Visible
545	Jan	21	00:40:00	1.52202e+06	7.83442	6.37179	Visible	Visible
545	Feb	20	00:50:00	1.52205e+06	12.6749	2.40228	Visible	Visible
545	Mar	22	01:00:00	1.52208e+06	15.7957	1.81656	Visible	Not Visible
545	Apr	20	01:00:00	1.52211e+06	8.32558	2.17817	Visible	Visible
545	May	20	01:10:00	1.52214e+06	12.6563	2.49846	Visible	Not Visible
545	Jun	18	01:20:00	1.52216e+06	7.05644	1.39121	Visible	Visible
545	Jul	18	01:20:00	1.52219e+06	12.3139	4.04256	Visible	Visible
545	Aug	16	01:20:00	1.52222e+06	6.48063	4.1497	Visible	Visible
545	Sep	15	01:00:00	1.52225e+06	9.80208	12.0767	Visible	Visible
545	Oct	14	00:30:00	1.52228e+06	4.16209	9.60703	Visible	Visible
545	Nov	13	00:20:00	1.52231e+06	9.841	15.4571	Visible	Visible
545	Dec	12	00:20:00	1.52234e+06	6.25506	10.5017	Visible	Visible
544	Jan	11	00:40:00	1.52237e+06	15.4273	8.5016	Visible	Not Visible
544	Feb	9	00:50:00	1.5224e+06	9.82121	2.97209	Visible	Visible
544	Mar	10	01:00:00	1.52243e+06	14.9803	2.17989	Visible	Not Visible
544	Apr	8	01:00:00	1.52246e+06	7.76071	3.17226	Visible	Visible
544	May	8	01:00:00	1.52249e+06	12.2049	4.09083	Visible	Not Visible
544	Jun	6	01:10:00	1.52252e+06	6.13241	2.73844	Visible	Visible
544	Jul	6	01:20:00	1.52255e+06	10.1499	1.7733	Visible	Visible
544	Aug	5	01:20:00	1.52258e+06	12.2179	8.81084	Visible	Not Visible
544	Sep	3	01:00:00	1.52261e+06	5.00413	7.5969	Visible	Visible
544	Oct	3	00:40:00	1.52264e+06	7.03508	13.9391	Visible	Visible
544	Nov	1	00:20:00	1.52267e+06	2.03896	10.4051	Visible	Visible
544	Dec	1	00:20:00	1.5227e+06	9.577	13.7073	Visible	Visible
544	Dec	30	00:30:00	1.52273e+06	6.6424	7.93512	Visible	Visible
543	Jan	29	00:50:00	1.52276e+06	16.2959	3.04398	Visible	Visible
543	Feb	27	01:00:00	1.52278e+06	10.2808	1.52336	Visible	Visible
543	Mar	29	01:00:00	1.52281e+06	16.59	6.02967	Visible	Not Visible
543	Apr	27	01:00:00	1.52284e+06	10.6294	5.25511	Visible	Visible
543	May	26	01:10:00	1.52287e+06	5.207	3.81188	Visible	Visible
543	Jun	25	01:20:00	1.5229e+06	9.96343	0.70465	Visible	Visible
543	Jul	25	01:20:00	1.52293e+06	11.5799	7.64913	Visible	Not Visible
543	Aug	23	01:10:00	1.52296e+06	3.46232	6.47396	Visible	Visible
543	Sep	22	00:50:00	1.52299e+06	3.68385	11.2559	Visible	Visible
543	Oct	22	00:30:00	1.52302e+06	6.0532	15.2101	Visible	Not Visible
543	Nov	20	00:20:00	1.52305e+06	1.90883	10.2731	Visible	Visible
543	Dec	20	00:20:00	1.52308e+06	10.3726	9.87792	Visible	Visible
542	Jan	18	00:40:00	1.52311e+06	6.58277	3.61528	Visible	Visible
542	Feb	17	00:50:00	1.52314e+06	15.3898	2.50064	Visible	Visible
542	Mar	18	01:00:00	1.52317e+06	9.78316	5.16063	Visible	Visible
542	Apr	16	01:00:00	1.5232e+06	4.97705	5.44587	Visible	Visible
542	May	16	01:10:00	1.52323e+06	13.6106	4.0714	Visible	Visible
542	Jun	14	01:20:00	1.52326e+06	8.34851	0.685978	Visible	Visible
542	Jul	14	01:20:00	1.52329e+06	11.674	6.94967	Visible	Not Visible
542	Aug	12	01:20:00	1.52332e+06	3.38089	6.6966	Visible	Visible
542	Sep	11	01:00:00	1.52335e+06	3.13163	11.2528	Visible	Visible
542	Oct	11	00:40:00	1.52338e+06	3.94234	14.0874	Visible	Visible
542	Nov	10	00:20:00	1.52341e+06	7.6718	14.9796	Visible	Not Visible
542	Dec	9	00:20:00	1.52343e+06	3.68802	8.29861	Visible	Visible
541	Jan	8	00:30:00	1.52346e+06	11.2294	4.39176	Visible	Visible
541	Feb	6	00:50:00	1.52349e+06	5.81264	1.11004	Visible	Visible
541	Mar	8	01:00:00	1.52352e+06	13.8985	6.29751	Visible	Visible
541	Apr	6	01:00:00	1.52355e+06	9.44627	6.6408	Visible	Visible
541	May	5	01:00:00	1.52358e+06	5.93053	5.01611	Visible	Visible
541	Jun	4	01:10:00	1.52361e+06	15.47	0.602468	Visible	Visible
541	Jul	3	01:20:00	1.52364e+06	9.24241	4.83299	Visible	Visible
541	Aug	2	01:20:00	1.52367e+06	11.1705	13.4747	Visible	Not Visible
541	Aug	31	01:10:00	1.5237e+06	3.03946	11.4901	Visible	Visible
541	Sep	30	00:40:00	1.52373e+06	3.94788	14.5916	Visible	Visible
541	Oct	30	00:30:00	1.52376e+06	6.6094	14.9734	Visible	Not Visible
541	Nov	29	00:20:00	1.52379e+06	11.5272	12.3658	Visible	Not Visible
541	Dec	28	00:30:00	1.52382e+06	6.45894	4.26514	Visible	Visible
540	Jan	27	00:40:00	1.52385e+06	11.7392	1.30914	Visible	Visible
540	Feb	25	00:50:00	1.52388e+06	5.22403	4.80375	Visible	Visible
540	Mar	26	01:00:00	1.52391e+06	13.1545	7.45477	Visible	Visible
540	Apr	24	01:00:00	1.52394e+06	9.63595	5.3927	Visible	Visible
540	May	23	01:10:00	1.52397e+06	6.39572	1.96028	Visible	Visible
540	Jun	22	01:20:00	1.524e+06	14.9245	7.01066	Visible	Visible
540	Jul	21	01:20:00	1.52402e+06	7.80832	10.2088	Visible	Visible
540	Aug	20	01:10:00	1.52405e+06	10.0567	18.1021	Visible	Not Visible
540	Sep	18	00:50:00	1.52408e+06	3.42368	14.2688	Visible	Visible
540	Oct	18	00:30:00	1.52411e+06	6.75109	15.5324	Visible	Not Visible
540	Nov	17	00:20:00	1.52414e+06	11.3072	13.1835	Visible	Not Visible
540	Dec	16	00:20:00	1.52417e+06	5.80139	4.54261	Visible	Visible
539	Jan	15	00:40:00	1.5242e+06	9.15136	0.690282	Visible	Visible
539	Feb	14	00:50:00	1.52423e+06	12.5002	5.49234	Visible	Not Visible
539	Mar	15	01:00:00	1.52426e+06	5.81713	6.38104	Visible	Visible
539	Apr	14	01:00:00	1.52429e+06	13.542	5.69117	Visible	Visible
539	May	13	01:10:00	1.52432e+06	9.87459	1.62836	Visible	Visible
539	Jun	11	01:20:00	1.52435e+06	5.64276	2.58775	Visible	Visible
539	Jul	11	01:20:00	1.52438e+06	12.3644	12.5419	Visible	Visible
539	Aug	9	01:20:00	1.52441e+06	5.63102	13.5338	Visible	Visible
539	Sep	8	01:00:00	1.52444e+06	9.92351	19.8898	Visible	Not Visible
539	Oct	7	00:40:00	1.52447e+06	5.2103	14.3738	Visible	Visible
539	Nov	6	00:20:00	1.5245e+06	10.9763	13.6596	Visible	Not Visible
539	Dec	5	00:20:00	1.52453e+06	5.96341	5.00204	Visible	Visible
538	Jan	4	00:30:00	1.52456e+06	9.50341	0.0827945	Visible	Visible
538	Feb	3	00:50:00	1.52459e+06	11.5993	4.62224	Visible	Not Visible
538	Mar	4	01:00:00	1.52462e+06	3.42976	5.85435	Visible	Visible
538	Apr	3	01:00:00	1.52465e+06	7.86077	5.26186	Visible	Visible
538	May	3	01:00:00	1.52468e+06	14.6777	1.35302	Visible	Not Visible
538	Jun	1	01:10:00	1.5247e+06	9.70312	3.59196	Visible	Visible
538	Jun	30	01:20:00	1.52473e+06	4.02001	6.98257	Visible	Visible
538	Jul	30	01:20:00	1.52476e+06	9.58237	15.6646	Visible	Visible
538	Aug	28	01:10:00	1.52479e+06	4.28121	14.2311	Visible	Visible
538	Sep	27	00:50:00	1.52482e+06	11.0766	18.7068	Visible	Not Visible
538	Oct	26	00:30:00	1.52485e+06	7.75319	11.8117	Visible	Visible
538	Nov	25	00:20:00	1.52488e+06	15.0484	9.49166	Visible	Not Visible
538	Dec	24	00:30:00	1.52491e+06	9.10931	0.831032	Visible	Visible
537	Jan	23	00:40:00	1.52494e+06	12.2371	3.53547	Visible	Visible
537	Feb	21	00:50:00	1.52497e+06	3.62816	5.44229	Visible	Visible
537	Mar	23	01:00:00	1.525e+06	6.64232	4.78934	Visible	Visible
537	Apr	22	01:00:00	1.52503e+06	10.9185	1.65528	Visible	Visible
537	May	22	01:10:00	1.52506e+06	15.9927	4.4825	Visible	Not Visible
537	Jun	20	01:20:00	1.52509e+06	9.26043	8.73289	Visible	Visible
537	Jul	19	01:20:00	1.52512e+06	2.7016	9.96153	Visible	Visible
537	Aug	18	01:10:00	1.52515e+06	8.07349	16.1508	Visible	Visible
537	Sep	16	01:00:00	1.52518e+06	4.22236	12.5205	Visible	Visible
537	Oct	16	00:30:00	1.52521e+06	12.7291	15.1186	Visible	Not Visible
537	Nov	14	00:20:00	1.52524e+06	9.76862	7.49125	Visible	Visible
537	Dec	14	00:20:00	1.52527e+06	17.5523	4.56657	Visible	Not Visible
536	Jan	12	00:40:00	1.52529e+06	10.6708	2.42973	Visible	Visible
536	Feb	11	00:50:00	1.52532e+06	14.4857	4.74212	Visible	Not Visible
536	Mar	11	01:00:00	1.52535e+06	6.65814	4.1708	Visible	Visible
536	Apr	10	01:00:00	1.52538e+06	10.5241	1.4875	Visible	Visible
536	May	10	01:10:00	1.52541e+06	14.2254	3.39675	Visible	Not Visible
536	Jun	8	01:10:00	1.52544e+06	6.60208	6.90666	Visible	Visible
536	Jul	8	01:20:00	1.52547e+06	9.28377	12.4618	Visible	Not Visible
536	Aug	6	01:20:00	1.5255e+06	2.76733	11.0362	Visible	Visible
536	Sep	5	01:00:00	1.52553e+06	8.32466	14.5666	Visible	Visible
536	Oct	4	00:40:00	1.52556e+06	5.16748	9.23191	Visible	Visible
536	Nov	3	00:20:00	1.52559e+06	13.9555	10.3909	Visible	Not Visible
536	Dec	2	00:20:00	1.52562e+06	10.3524	3.00692	Visible	Visible
536	Dec	31	00:30:00	1.52565e+06	4.70962	2.55058	Visible	Visible
535	Jan	30	00:50:00	1.52568e+06	11.0994	3.37892	Visible	Visible
535	Mar	1	01:00:00	1.52571e+06	16.6187	3.39286	Visible	Not Visible
535	Mar	30	01:00:00	1.52574e+06	9.78839	1.05999	Visible	Visible
535	Apr	29	01:00:00	1.52577e+06	14.2928	2.85458	Visible	Not Visible
535	May	28	01:10:00	1.5258e+06	6.63803	6.18194	Visible	Visible
535	Jun	27	01:20:00	1.52583e+06	8.67751	10.5266	Visible	Visible
535	Jul	27	01:20:00	1.52586e+06	10.6266	14.3147	Visible	Not Visible
535	Aug	25	01:10:00	1.52589e+06	4.62239	10.5417	Visible	Visible
535	Sep	24	00:50:00	1.52592e+06	10.0523	12.0054	Visible	Not Visible
535	Oct	23	00:30:00	1.52594e+06	6.56757	5.65692	Visible	Visible
535	Nov	22	00:20:00	1.52597e+06	14.2464	6.06061	Visible	Visible
535	Dec	21	00:20:00	1.526e+06	9.42582	0.0502469	Visible	Visible
534	Jan	20	00:40:00	1.52603e+06	17.1471	0.732082	Visible	Visible
534	Feb	18	00:50:00	1.52606e+06	10.9722	2.03834	Visible	Visible
534	Mar	19	01:00:00	1.52609e+06	5.34551	0.296482	Visible	Visible
534	Apr	18	01:00:00	1.52612e+06	12.3972	2.52686	Visible	Visible
534	May	17	01:10:00	1.52615e+06	5.85004	5.45198	Visible	Visible
534	Jun	16	01:20:00	1.52618e+06	9.38435	9.12551	Visible	Visible
534	Jul	16	01:20:00	1.52621e+06	11.3878	12.5338	Visible	Not Visible
534	Aug	14	01:20:00	1.52624e+06	4.38976	8.99167	Visible	Visible
534	Sep	13	01:00:00	1.52627e+06	7.88869	9.44496	Visible	Visible
534	Oct	13	00:40:00	1.5263e+06	12.449	9.7407	Visible	Not Visible
534	Nov	11	00:20:00	1.52633e+06	7.7799	3.07976	Visible	Visible
534	Dec	11	00:20:00	1.52636e+06	13.5915	3.33357	Visible	Visible
533	Jan	9	00:30:00	1.52639e+06	7.70544	0.796473	Visible	Visible
533	Feb	8	00:50:00	1.52642e+06	15.7113	0.0969402	Visible	Visible
533	Mar	9	01:00:00	1.52645e+06	10.643	0.473875	Visible	Visible
533	Apr	7	01:00:00	1.52648e+06	5.96121	2.69693	Visible	Visible
533	May	7	01:00:00	1.52651e+06	14.1477	5.24733	Visible	Visible
533	Jun	5	01:10:00	1.52653e+06	7.77583	7.24	Visible	Visible
533	Jul	5	01:20:00	1.52656e+06	12.094	10.5343	Visible	Not Visible
533	Aug	3	01:20:00	1.52659e+06	5.14979	7.94037	Visible	Visible
533	Sep	2	01:10:00	1.52662e+06	8.40815	8.71142	Visible	Visible
533	Oct	2	00:40:00	1.52665e+06	11.4494	8.86743	Visible	Not Visible
533	Oct	31	00:20:00	1.52668e+06	5.63723	2.09961	Visible	Visible
533	Nov	30	00:20:00	1.52671e+06	8.44217	2.29947	Visible	Visible
533	Dec	30	00:30:00	1.52674e+06	12.6761	2.69498	Visible	Visible
532	Jan	28	00:40:00	1.52677e+06	6.41485	0.523427	Visible	Visible
532	Feb	27	01:00:00	1.5268e+06	14.6466	1.53861	Visible	Visible
532	Mar	27	01:00:00	1.52683e+06	10.3018	2.74238	Visible	Visible
532	Apr	25	01:00:00	1.52686e+06	6.02164	4.48405	Visible	Visible
532	May	25	01:10:00	1.52689e+06	15.0012	6.47611	Visible	Visible
532	Jun	23	01:20:00	1.52692e+06	9.20165	7.40675	Visible	Visible
532	Jul	22	01:20:00	1.52695e+06	3.64459	5.59232	Visible	Visible
532	Aug	21	01:10:00	1.52698e+06	8.67124	7.60738	Visible	Visible
532	Sep	20	00:50:00	1.52701e+06	12.0139	9.02664	Visible	Not Visible
532	Oct	19	00:30:00	1.52704e+06	5.83963	2.64285	Visible	Visible
532	Nov	18	00:20:00	1.52707e+06	7.29766	2.95683	Visible	Visible
532	Dec	18	00:20:00	1.5271e+06	9.02422	3.33077	Visible	Visible
531	Jan	17	00:40:00	1.52713e+06	12.6929	3.57555	Visible	Not Visible
531	Feb	15	00:50:00	1.52716e+06	6.51779	2.56448	Visible	Visible
531	Mar	17	01:00:00	1.52719e+06	14.3269	2.75002	Visible	Visible
531	Apr	15	01:00:00	1.52721e+06	9.98151	3.71908	Visible	Visible
531	May	14	01:10:00	1.52724e+06	5.65676	4.53544	Visible	Visible
531	Jun	13	01:20:00	1.52727e+06	15.1666	6.46645	Visible	Visible
531	Jul	12	01:20:00	1.5273e+06	10.276	6.63785	Visible	Visible
531	Aug	10	01:20:00	1.52733e+06	5.71697	4.35617	Visible	Visible
531	Sep	9	01:00:00	1.52736e+06	11.171	7.83749	Visible	Visible
531	Oct	8	00:40:00	1.52739e+06	5.44409	2.64968	Visible	Visible
531	Nov	7	00:20:00	1.52742e+06	7.32503	4.31862	Visible	Visible
531	Dec	7	00:20:00	1.52745e+06	8.51599	5.10176	Visible	Visible
530	Jan	6	00:30:00	1.52748e+06	10.5621	5.1608	Visible	Visible
530	Feb	5	00:50:00	1.52751e+06	14.3315	4.39509	Visible	Not Visible
530	Mar	6	01:00:00	1.52754e+06	8.0166	3.60574	Visible	Visible
530	Apr	5	01:00:00	1.52757e+06	14.6351	2.57045	Visible	Not Visible
530	May	4	01:00:00	1.5276e+06	9.81804	3.12761	Visible	Visible
530	Jun	2	01:10:00	1.52763e+06	5.40623	3.16936	Visible	Visible
530	Jul	2	01:20:00	1.52766e+06	15.0763	6.0844	Visible	Visible
530	Jul	31	01:20:00	1.52769e+06	10.9081	5.94708	Visible	Visible
530	Aug	29	01:10:00	1.52772e+06	6.73059	3.69575	Visible	Visible
530	Sep	28	00:50:00	1.52775e+06	11.8125	8.88616	Visible	Visible
530	Oct	27	00:30:00	1.52777e+06	5.6318	4.15778	Visible	Visible
530	Nov	26	00:20:00	1.5278e+06	7.84389	6.72581	Visible	Visible
530	Dec	26	00:30:00	1.52783e+06	10.3288	7.29378	Visible	Visible
529	Jan	25	00:40:00	1.52786e+06	13.532	6.00869	Visible	Not Visible
529	Feb	23	00:50:00	1.52789e+06	6.28462	4.18152	Visible	Visible
529	Mar	25	01:00:00	1.52792e+06	10.2672	2.66081	Visible	Visible
529	Apr	24	01:00:00	1.52795e+06	15.5612	1.04727	Visible	Not Visible
529	May	23	01:10:00	1.52798e+06	10.3695	1.6373	Visible	Visible
529	Jun	21	01:20:00	1.52801e+06	6.01704	1.51903	Visible	Visible
529	Jul	21	01:20:00	1.52804e+06	14.8969	6.33057	Visible	Visible
529	Aug	19	01:10:00	1.52807e+06	10.6603	6.04597	Visible	Visible
529	Sep	17	00:50:00	1.5281e+06	6.06757	3.87419	Visible	Visible
529	Oct	17	00:30:00	1.52813e+06	10.5424	10.2523	Visible	Visible
529	Nov	15	00:20:00	1.52816e+06	4.41444	6.00632	Visible	Visible
529	Dec	15	00:20:00	1.52819e+06	8.49301	8.67871	Visible	Visible
528	Jan	14	00:40:00	1.52822e+06	13.2149	7.82817	Visible	Not Visible
528	Feb	12	00:50:00	1.52825e+06	6.25553	4.74077	Visible	Visible
528	Mar	13	01:00:00	1.52828e+06	9.65095	2.44979	Visible	Visible
528	Apr	12	01:00:00	1.52831e+06	12.9271	0.0811513	Visible	Not Visible
528	May	11	01:10:00	1.52834e+06	6.25976	0.11095	Visible	Visible
528	Jun	10	01:20:00	1.52837e+06	12.198	0.796936	Visible	Visible
528	Jul	9	01:20:00	1.5284e+06	7.55626	1.16989	Visible	Visible
528	Aug	8	01:20:00	1.52843e+06	14.1891	7.8139	Visible	Visible
528	Sep	6	01:00:00	1.52845e+06	9.10655	7.02091	Visible	Visible
528	Oct	5	00:40:00	1.52848e+06	3.78199	4.63776	Visible	Visible
528	Nov	4	00:20:00	1.52851e+06	8.26971	11.2369	Visible	Visible
528	Dec	3	00:20:00	1.52854e+06	3.00701	7.42722	Visible	Visible
527	Jan	2	00:30:00	1.52857e+06	9.87844	8.83574	Visible	Visible
527	Jan	31	00:50:00	1.5286e+06	4.25695	5.32918	Visible	Visible
527	Mar	2	01:00:00	1.52863e+06	9.31079	2.36266	Visible	Visible
527	Apr	1	01:00:00	1.52866e+06	12.7914	0.961961	Visible	Not Visible
527	Apr	30	01:00:00	1.52869e+06	5.54833	1.1502	Visible	Visible
527	May	30	01:10:00	1.52872e+06	9.85636	1.3394	Visible	Visible
527	Jun	29	01:20:00	1.52875e+06	14.848	2.39847	Visible	Not Visible
527	Jul	28	01:20:00	1.52878e+06	8.99135	3.16108	Visible	Visible
527	Aug	27	01:10:00	1.52881e+06	12.5188	10.4261	Visible	Not Visible
527	Sep	25	00:50:00	1.52884e+06	6.53537	8.59012	Visible	Visible
527	Oct	25	00:30:00	1.52887e+06	10.65	15.4931	Visible	Not Visible
527	Nov	23	00:20:00	1.5289e+06	6.399	11.4259	Visible	Visible
527	Dec	22	00:20:00	1.52893e+06	2.33453	7.67656	Visible	Visible
526	Jan	21	00:40:00	1.52896e+06	11.3273	6.46013	Visible	Visible
526	Feb	19	00:50:00	1.52899e+06	5.7521	2.79712	Visible	Visible
526	Mar	21	01:00:00	1.52902e+06	11.4226	1.4938	Visible	Visible
526	Apr	20	01:00:00	1.52905e+06	15.9508	4.1298	Visible	Not Visible
526	May	19	01:10:00	1.52907e+06	9.50431	2.94089	Visible	Visible
526	Jun	18	01:20:00	1.5291e+06	14.0196	0.313307	Visible	Not Visible
526	Jul	17	01:20:00	1.52913e+06	7.36881	1.36679	Visible	Visible
526	Aug	16	01:20:00	1.52916e+06	9.24023	7.2207	Visible	Visible
526	Sep	15	01:00:00	1.52919e+06	10.3077	13.6196	Visible	Not Visible
526	Oct	14	00:30:00	1.52922e+06	4.13026	10.4505	Visible	Visible
526	Nov	13	00:20:00	1.52925e+06	9.05991	15.2236	Visible	Not Visible
526	Dec	12	00:20:00	1.52928e+06	5.84288	10.348	Visible	Visible
525	Jan	11	00:40:00	1.52931e+06	16.2156	8.16683	Visible	Not Visible
525	Feb	9	00:50:00	1.52934e+06	11.6112	2.1956	Visible	Visible
525	Mar	10	01:00:00	1.52937e+06	5.93005	0.918729	Visible	Visible
525	Apr	9	01:00:00	1.5294e+06	12.9328	4.84833	Visible	Visible
525	May	8	01:00:00	1.52943e+06	7.44988	4.20846	Visible	Visible
525	Jun	7	01:10:00	1.52946e+06	13.6561	1.40023	Visible	Not Visible
525	Jul	6	01:20:00	1.52949e+06	7.2044	0.557896	Visible	Visible
525	Aug	5	01:20:00	1.52952e+06	8.7759	6.57747	Visible	Visible
525	Sep	4	01:00:00	1.52955e+06	8.4701	12.1672	Visible	Not Visible
525	Oct	4	00:40:00	1.52958e+06	8.88208	16.7011	Visible	Not Visible
525	Nov	2	00:20:00	1.52961e+06	3.37478	12.0164	Visible	Visible
525	Dec	2	00:20:00	1.52964e+06	9.57291	13.54	Visible	Visible
525	Dec	31	00:30:00	1.52967e+06	6.34946	7.45614	Visible	Visible
524	Jan	30	00:50:00	1.5297e+06	15.8198	2.32857	Visible	Visible
524	Feb	28	01:00:00	1.52972e+06	10.5319	2.29723	Visible	Visible
524	Mar	28	01:00:00	1.52975e+06	5.37894	4.16344	Visible	Visible
524	Apr	27	01:00:00	1.52978e+06	14.478	5.8938	Visible	Visible
524	May	26	01:10:00	1.52981e+06	10.1702	3.22184	Visible	Visible
524	Jun	24	01:20:00	1.52984e+06	5.18695	0.90745	Visible	Visible
524	Jul	24	01:20:00	1.52987e+06	8.5927	6.07826	Visible	Visible
524	Aug	23	01:10:00	1.5299e+06	8.54189	12.4498	Visible	Not Visible
524	Sep	22	00:50:00	1.52993e+06	8.05797	16.6517	Visible	Not Visible
524	Oct	22	00:30:00	1.52996e+06	9.67036	18.6955	Visible	Not Visible
524	Nov	20	00:20:00	1.52999e+06	5.08917	12.1444	Visible	Visible
524	Dec	20	00:20:00	1.53002e+06	11.7325	9.70471	Visible	Not Visible
523	Jan	18	00:40:00	1.53005e+06	7.02446	2.94492	Visible	Visible
523	Feb	17	00:50:00	1.53008e+06	14.4725	3.06555	Visible	Visible
523	Mar	18	01:00:00	1.53011e+06	9.22199	5.54946	Visible	Visible
523	Apr	16	01:00:00	1.53014e+06	5.12124	5.69678	Visible	Visible
523	May	16	01:10:00	1.53017e+06	15.8687	3.65157	Visible	Visible
523	Jun	14	01:20:00	1.5302e+06	11.564	0.905964	Visible	Visible
523	Jul	13	01:20:00	1.53023e+06	5.63513	3.79003	Visible	Visible
523	Aug	12	01:20:00	1.53026e+06	7.85653	11.746	Visible	Visible
523	Sep	11	01:00:00	1.53029e+06	8.1739	17.1913	Visible	Not Visible
523	Oct	11	00:40:00	1.53032e+06	9.49108	19.4334	Visible	Not Visible
523	Nov	9	00:20:00	1.53034e+06	4.27192	12.4143	Visible	Visible
523	Dec	9	00:20:00	1.53037e+06	8.87237	9.74694	Visible	Visible
522	Jan	8	00:30:00	1.5304e+06	14.2948	3.95732	Visible	Not Visible
522	Feb	6	00:50:00	1.53043e+06	7.58271	1.9672	Visible	Visible
522	Mar	8	01:00:00	1.53046e+06	13.5438	6.63134	Visible	Visible
522	Apr	6	01:00:00	1.53049e+06	8.87194	6.63903	Visible	Visible
522	May	5	01:00:00	1.53052e+06	5.48033	4.792	Visible	Visible
522	Jun	4	01:10:00	1.53055e+06	16.0001	1.44368	Visible	Visible
522	Jul	3	01:20:00	1.53058e+06	10.567	6.41758	Visible	Visible
522	Aug	1	01:20:00	1.53061e+06	3.9293	8.24344	Visible	Visible
522	Aug	31	01:10:00	1.53064e+06	6.61014	15.6654	Visible	Visible
522	Sep	30	00:40:00	1.53067e+06	9.20334	19.6249	Visible	Not Visible
522	Oct	29	00:30:00	1.5307e+06	4.16028	12.896	Visible	Visible
522	Nov	28	00:20:00	1.53073e+06	8.77329	10.5459	Visible	Visible
522	Dec	28	00:30:00	1.53076e+06	13.2208	4.87214	Visible	Not Visible
521	Jan	26	00:40:00	1.53079e+06	5.5542	1.64637	Visible	Visible
521	Feb	25	00:50:00	1.53082e+06	8.64365	5.67744	Visible	Visible
521	Mar	27	01:00:00	1.53085e+06	14.0835	7.50035	Visible	Not Visible
521	Apr	25	01:00:00	1.53088e+06	9.70432	5.01307	Visible	Visible
521	May	24	01:10:00	1.53091e+06	5.89516	1.44874	Visible	Visible
521	Jun	23	01:20:00	1.53094e+06	14.2087	7.52343	Visible	Visible
521	Jul	22	01:20:00	1.53096e+06	7.818	11.0067	Visible	Visible
521	Aug	21	01:10:00	1.53099e+06	11.9116	20.2353	Visible	Not Visible
521	Sep	19	00:50:00	1.53102e+06	6.34353	16.9714	Visible	Visible
521	Oct	19	00:30:00	1.53105e+06	11.9842	19.1241	Visible	Not Visible
521	Nov	17	00:20:00	1.53108e+06	8.02897	10.8177	Visible	Visible
521	Dec	17	00:20:00	1.53111e+06	13.4845	6.06212	Visible	Not Visible
520	Jan	15	00:40:00	1.53114e+06	5.97385	1.31426	Visible	Visible
520	Feb	14	00:50:00	1.53117e+06	8.0194	5.24302	Visible	Visible
520	Mar	15	01:00:00	1.5312e+06	10.9172	6.89331	Visible	Visible
520	Apr	13	01:00:00	1.53123e+06	4.66488	4.90002	Visible	Visible
520	May	13	01:10:00	1.53126e+06	11.1239	0.772986	Visible	Visible
520	Jun	11	01:20:00	1.53129e+06	5.78168	3.39162	Visible	Visible
520	Jul	11	01:20:00	1.53132e+06	11.3705	12.5645	Visible	Visible
520	Aug	9	01:20:00	1.53135e+06	5.14121	13.4799	Visible	Visible
520	Sep	8	01:00:00	1.53138e+06	10.8901	20.4842	Visible	Not Visible
520	Oct	7	00:40:00	1.53141e+06	7.319	15.475	Visible	Visible
520	Nov	5	00:20:00	1.53144e+06	4.06833	8.76552	Visible	Visible
520	Dec	5	00:20:00	1.53147e+06	11.5208	6.39651	Visible	Visible
519	Jan	3	00:30:00	1.5315e+06	5.16073	0.994753	Visible	Visible
519	Feb	2	00:50:00	1.53153e+06	8.41469	4.65314	Visible	Visible
519	Mar	4	01:00:00	1.53156e+06	10.9727	6.38267	Visible	Visible
519	Apr	3	01:00:00	1.53159e+06	14.4287	5.08528	Visible	Not Visible
519	May	2	01:00:00	1.53161e+06	7.93882	1.24716	Visible	Visible
519	Jun	1	01:10:00	1.53164e+06	12.4408	5.06337	Visible	Not Visible
519	Jun	30	01:20:00	1.53167e+06	5.35037	8.23145	Visible	Visible
519	Jul	30	01:20:00	1.5317e+06	9.18927	15.5285	Visible	Not Visible
519	Aug	28	01:10:00	1.53173e+06	3.94022	13.6957	Visible	Visible
519	Sep	27	00:50:00	1.53176e+06	11.2474	18.0884	Visible	Not Visible
519	Oct	26	00:30:00	1.53179e+06	8.77293	11.6633	Visible	Visible
519	Nov	24	00:20:00	1.53182e+06	5.52712	4.36983	Visible	Visible
519	Dec	24	00:30:00	1.53185e+06	13.2795	1.41456	Visible	Visible
518	Jan	22	00:40:00	1.53188e+06	6.19361	3.95336	Visible	Visible
518	Feb	21	00:50:00	1.53191e+06	10.5628	5.53064	Visible	Visible
518	Mar	23	01:00:00	1.53194e+06	14.5416	4.65415	Visible	Not Visible
518	Apr	21	01:00:00	1.53197e+06	7.59558	1.17163	Visible	Visible
518	May	21	01:10:00	1.532e+06	11.1465	4.0312	Visible	Visible
518	Jun	19	01:20:00	1.53203e+06	3.32782	6.74013	Visible	Visible
518	Jul	19	01:20:00	1.53206e+06	5.48303	11.7458	Visible	Visible
518	Aug	18	01:10:00	1.53209e+06	8.87497	16.2994	Visible	Not Visible
518	Sep	16	01:00:00	1.53212e+06	4.55333	12.0411	Visible	Visible
518	Oct	16	00:30:00	1.53215e+06	12.4198	13.9997	Visible	Not Visible
518	Nov	14	00:20:00	1.53218e+06	9.80582	6.79583	Visible	Visible
518	Dec	13	00:20:00	1.5322e+06	5.59456	0.010683	Visible	Visible
517	Jan	12	00:40:00	1.53223e+06	13.2056	2.02876	Visible	Visible
517	Feb	10	00:50:00	1.53226e+06	6.39704	4.47658	Visible	Visible
517	Mar	12	01:00:00	1.53229e+06	12.6693	3.78922	Visible	Visible
517	Apr	10	01:00:00	1.53232e+06	6.3761	0.876829	Visible	Visible
517	May	10	01:10:00	1.53235e+06	11.1238	3.48574	Visible	Visible
517	Jun	8	01:10:00	1.53238e+06	3.44159	6.27959	Visible	Visible
517	Jul	8	01:20:00	1.53241e+06	5.21325	10.3319	Visible	Visible
517	Aug	7	01:20:00	1.53244e+06	7.06224	13.4174	Visible	Not Visible
517	Sep	6	01:00:00	1.53247e+06	10.6504	15.4549	Visible	Not Visible
517	Oct	5	00:40:00	1.5325e+06	6.62968	9.39072	Visible	Visible
517	Nov	4	00:20:00	1.53253e+06	13.7734	9.58619	Visible	Not Visible
517	Dec	3	00:20:00	1.53256e+06	9.95316	2.48082	Visible	Visible
516	Jan	2	00:30:00	1.53259e+06	18.0168	0.929153	Visible	Not Visible
516	Jan	31	00:50:00	1.53262e+06	12.0682	2.84622	Visible	Visible
516	Feb	29	01:00:00	1.53265e+06	6.26053	2.66362	Visible	Visible
516	Mar	30	01:00:00	1.53268e+06	14.3755	0.4536	Visible	Visible
516	Apr	28	01:00:00	1.53271e+06	8.65149	3.0132	Visible	Visible
516	May	28	01:10:00	1.53274e+06	13.7784	7.79907	Visible	Not Visible
516	Jun	26	01:20:00	1.53277e+06	5.78483	9.27011	Visible	Visible
516	Jul	26	01:20:00	1.5328e+06	7.87489	12.1771	Visible	Not Visible
516	Aug	25	01:10:00	1.53283e+06	10.2546	13.6623	Visible	Not Visible
516	Sep	23	00:50:00	1.53285e+06	4.93852	7.42842	Visible	Visible
516	Oct	23	00:30:00	1.53288e+06	9.34523	6.90747	Visible	Visible
516	Nov	22	00:20:00	1.53291e+06	14.7999	6.17191	Visible	Not Visible
516	Dec	21	00:20:00	1.53294e+06	9.31388	0.0499699	Visible	Visible
515	Jan	20	00:40:00	1.53297e+06	16.2766	0.342931	Visible	Visible
515	Feb	18	00:50:00	1.533e+06	10.7657	1.38109	Visible	Visible
515	Mar	19	01:00:00	1.53303e+06	5.97303	0.349733	Visible	Visible
515	Apr	18	01:00:00	1.53306e+06	15.3225	2.96713	Visible	Visible
515	May	17	01:10:00	1.53309e+06	9.91422	6.04703	Visible	Visible
515	Jun	15	01:20:00	1.53312e+06	3.71461	7.40601	Visible	Visible
515	Jul	15	01:20:00	1.53315e+06	8.2231	10.4713	Visible	Visible
515	Aug	14	01:20:00	1.53318e+06	11.3829	12.6781	Visible	Not Visible
515	Sep	12	01:00:00	1.53321e+06	5.51588	6.99938	Visible	Visible
515	Oct	12	00:40:00	1.53324e+06	8.71051	6.46841	Visible	Visible
515	Nov	11	00:20:00	1.53327e+06	11.7764	5.58211	Visible	Not Visible
515	Dec	11	00:20:00	1.5333e+06	15.3908	4.55292	Visible	Not Visible
514	Jan	9	00:30:00	1.53333e+06	8.63526	0.00696909	Visible	Visible
514	Feb	8	00:50:00	1.53336e+06	14.9748	0.512263	Visible	Visible
514	Mar	9	01:00:00	1.53339e+06	9.99749	1.08221	Visible	Visible
514	Apr	7	01:00:00	1.53342e+06	5.69357	3.11662	Visible	Visible
514	May	7	01:00:00	1.53345e+06	15.4695	5.27063	Visible	Visible
514	Jun	5	01:10:00	1.53347e+06	10.3475	7.38262	Visible	Visible
514	Jul	4	01:20:00	1.5335e+06	4.82574	7.30109	Visible	Visible
514	Aug	3	01:20:00	1.53353e+06	10.7877	10.3559	Visible	Visible
514	Sep	1	01:10:00	1.53356e+06	5.39775	5.91079	Visible	Visible
514	Oct	1	00:40:00	1.53359e+06	9.1852	6.71088	Visible	Visible
514	Oct	31	00:20:00	1.53362e+06	11.6609	6.59271	Visible	Not Visible
514	Nov	30	00:20:00	1.53365e+06	13.588	5.81027	Visible	Not Visible
514	Dec	29	00:30:00	1.53368e+06	5.77919	0.777921	Visible	Visible
513	Jan	28	00:40:00	1.53371e+06	9.0116	1.60307	Visible	Visible
513	Feb	27	01:00:00	1.53374e+06	14.9536	2.05599	Visible	Not Visible
513	Mar	28	01:00:00	1.53377e+06	10.0269	3.0437	Visible	Visible
513	Apr	26	01:00:00	1.5338e+06	5.52075	4.50032	Visible	Visible
513	May	26	01:10:00	1.53383e+06	15.0078	6.04571	Visible	Visible
513	Jun	24	01:20:00	1.53386e+06	10.3366	7.09403	Visible	Visible
513	Jul	23	01:20:00	1.53389e+06	5.83128	5.91477	Visible	Visible
513	Aug	22	01:10:00	1.53392e+06	12.8573	9.86438	Visible	Visible
513	Sep	20	00:50:00	1.53395e+06	7.85041	5.34983	Visible	Visible
513	Oct	20	00:30:00	1.53398e+06	11.4016	7.35604	Visible	Visible
513	Nov	19	00:20:00	1.53401e+06	13.4805	7.91902	Visible	Not Visible
513	Dec	18	00:20:00	1.53404e+06	5.66487	2.38067	Visible	Visible
512	Jan	17	00:40:00	1.53407e+06	7.52132	3.03057	Visible	Visible
512	Feb	16	00:50:00	1.5341e+06	10.9617	3.20594	Visible	Visible
512	Mar	16	01:00:00	1.53412e+06	4.50969	3.68596	Visible	Visible
512	Apr	15	01:00:00	1.53415e+06	10.706	3.48491	Visible	Visible
512	May	14	01:10:00	1.53418e+06	5.62391	4.11775	Visible	Visible
512	Jun	13	01:20:00	1.53421e+06	14.486	5.69853	Visible	Visible
512	Jul	12	01:20:00	1.53424e+06	10.3451	6.00432	Visible	Visible
512	Aug	10	01:20:00	1.53427e+06	6.58835	4.32772	Visible	Visible
512	Sep	9	01:00:00	1.5343e+06	13.6335	9.76701	Visible	Visible
512	Oct	8	00:40:00	1.53433e+06	8.4673	5.54594	Visible	Visible
512	Nov	7	00:20:00	1.53436e+06	11.9416	8.78842	Visible	Visible
512	Dec	6	00:20:00	1.53439e+06	4.87362	3.66637	Visible	Visible
511	Jan	5	00:30:00	1.53442e+06	7.44294	4.80746	Visible	Visible
511	Feb	4	00:50:00	1.53445e+06	10.5249	4.47053	Visible	Visible
511	Mar	6	01:00:00	1.53448e+06	13.9869	3.19642	Visible	Not Visible
511	Apr	4	01:00:00	1.53451e+06	7.03252	3.29841	Visible	Visible
511	May	4	01:00:00	1.53454e+06	12.0219	2.40377	Visible	Visible
511	Jun	2	01:10:00	1.53457e+06	6.54805	2.59736	Visible	Visible
511	Jul	2	01:20:00	1.5346e+06	14.5721	5.3172	Visible	Not Visible
511	Jul	31	01:20:00	1.53463e+06	10.5242	5.2945	Visible	Visible
511	Aug	29	01:10:00	1.53466e+06	6.65241	3.49101	Visible	Visible
511	Sep	28	00:50:00	1.53469e+06	12.6457	10.1867	Visible	Visible
511	Oct	27	00:30:00	1.53471e+06	7.1588	6.30366	Visible	Visible
511	Nov	26	00:20:00	1.53474e+06	11.5118	10.2191	Visible	Visible
511	Dec	25	00:30:00	1.53477e+06	5.24232	5.83233	Visible	Visible
510	Jan	24	00:40:00	1.5348e+06	10.0414	5.86447	Visible	Visible
510	Feb	23	00:50:00	1.53483e+06	14.0952	3.69957	Visible	Not Visible
510	Mar	24	01:00:00	1.53486e+06	6.625	2.91684	Visible	Visible
510	Apr	23	01:00:00	1.53489e+06	9.94467	1.20264	Visible	Visible
510	May	23	01:10:00	1.53492e+06	14.3775	0.980443	Visible	Not Visible
510	Jun	21	01:20:00	1.53495e+06	8.75919	1.52524	Visible	Visible
510	Jul	21	01:20:00	1.53498e+06	15.189	6.20009	Visible	Not Visible
510	Aug	19	01:10:00	1.53501e+06	10.356	5.83933	Visible	Visible
510	Sep	17	00:50:00	1.53504e+06	5.53007	3.76958	Visible	Visible
510	Oct	17	00:30:00	1.53507e+06	10.1743	10.776	Visible	Visible
510	Nov	15	00:20:00	1.5351e+06	4.76888	7.17863	Visible	Visible
510	Dec	15	00:20:00	1.53513e+06	11.2037	10.6927	Visible	Visible
509	Jan	13	00:40:00	1.53516e+06	6.13391	6.61189	Visible	Visible
509	Feb	12	00:50:00	1.53519e+06	12.739	4.47852	Visible	Visible
509	Mar	13	01:00:00	1.53522e+06	5.93364	2.69972	Visible	Visible
509	Apr	12	01:00:00	1.53525e+06	9.80007	0.040667	Visible	Visible
509	May	12	01:10:00	1.53528e+06	13.5131	1.02552	Visible	Not Visible
509	Jun	10	01:20:00	1.53531e+06	7.05504	0.505526	Visible	Visible
509	Jul	10	01:20:00	1.53534e+06	11.6624	2.66929	Visible	Visible
509	Aug	8	01:20:00	1.53536e+06	5.90544	1.81867	Visible	Visible
509	Sep	7	01:00:00	1.53539e+06	9.25901	7.76173	Visible	Visible
509	Oct	7	00:40:00	1.53542e+06	12.454	14.7522	Visible	Not Visible
509	Nov	5	00:20:00	1.53545e+06	7.39719	11.2895	Visible	Visible
509	Dec	4	00:20:00	1.53548e+06	2.70816	7.82621	Visible	Visible
508	Jan	3	00:30:00	1.53551e+06	11.4766	9.4061	Visible	Visible
508	Feb	1	00:50:00	1.53554e+06	7.01178	5.22915	Visible	Visible
508	Mar	2	01:00:00	1.53557e+06	14.45	0.988925	Visible	Visible
508	Mar	31	01:00:00	1.5356e+06	7.87434	0.573586	Visible	Visible
508	Apr	30	01:00:00	1.53563e+06	12.9844	2.7299	Visible	Not Visible
508	May	29	01:10:00	1.53566e+06	6.75654	2.02869	Visible	Visible
508	Jun	28	01:20:00	1.53569e+06	11.2125	0.911554	Visible	Visible
508	Jul	28	01:20:00	1.53572e+06	13.7582	6.6676	Visible	Not Visible
508	Aug	26	01:10:00	1.53575e+06	6.4892	5.28809	Visible	Visible
508	Sep	25	00:50:00	1.53578e+06	7.54136	10.619	Visible	Visible
508	Oct	25	00:30:00	1.53581e+06	10.1736	15.817	Visible	Not Visible
508	Nov	23	00:20:00	1.53584e+06	5.84211	11.4806	Visible	Visible
508	Dec	23	00:30:00	1.53587e+06	14.9383	12.3346	Visible	Not Visible
507	Jan	21	00:40:00	1.5359e+06	11.6766	6.11285	Visible	Visible
507	Feb	19	00:50:00	1.53593e+06	6.91913	2.07414	Visible	Visible
507	Mar	21	01:00:00	1.53596e+06	14.8677	3.01415	Visible	Visible
507	Apr	19	01:00:00	1.53598e+06	9.24793	3.59692	Visible	Visible
507	May	19	01:10:00	1.53601e+06	16.3933	3.23042	Visible	Not Visible
507	Jun	17	01:20:00	1.53604e+06	10.6828	0.705514	Visible	Visible
507	Jul	17	01:20:00	1.53607e+06	14.012	5.67155	Visible	Not Visible
507	Aug	15	01:20:00	1.5361e+06	6.14682	5.07475	Visible	Visible
507	Sep	14	01:00:00	1.53613e+06	5.99323	9.80111	Visible	Visible
507	Oct	14	00:30:00	1.53616e+06	6.4706	13.6558	Visible	Not Visible
507	Nov	13	00:20:00	1.53619e+06	10.0011	16.2355	Visible	Not Visible
507	Dec	12	00:20:00	1.53622e+06	6.32433	10.4954	Visible	Visible
506	Jan	11	00:40:00	1.53625e+06	15.4496	7.50975	Visible	Not Visible
506	Feb	9	00:50:00	1.53628e+06	11.0063	1.5797	Visible	Visible
506	Mar	10	01:00:00	1.53631e+06	5.81767	1.60626	Visible	Visible
506	Apr	9	01:00:00	1.53634e+06	14.7652	5.76404	Visible	Visible
506	May	8	01:00:00	1.53637e+06	10.6377	4.66038	Visible	Visible
506	Jun	6	01:10:00	1.5364e+06	6.64682	2.77239	Visible	Visible
506	Jul	6	01:20:00	1.53643e+06	12.9645	3.92124	Visible	Visible
506	Aug	4	01:20:00	1.53646e+06	5.64935	4.67227	Visible	Visible
506	Sep	3	01:00:00	1.53649e+06	5.93072	10.3329	Visible	Visible
506	Oct	3	00:40:00	1.53652e+06	5.75488	14.0376	Visible	Not Visible
506	Nov	2	00:20:00	1.53655e+06	7.47197	15.73	Visible	Not Visible
506	Dec	1	00:20:00	1.53658e+06	2.48146	9.62674	Visible	Visible
506	Dec	31	00:30:00	1.53661e+06	8.34591	7.38	Visible	Visible
505	Jan	30	00:50:00	1.53664e+06	15.5155	1.57966	Visible	Not Visible
505	Feb	28	01:00:00	1.53666e+06	9.82511	2.86624	Visible	Visible
505	Mar	29	01:00:00	1.53669e+06	4.77442	4.57855	Visible	Visible
505	Apr	28	01:00:00	1.53672e+06	14.9678	6.03454	Visible	Visible
505	May	27	01:10:00	1.53675e+06	11.81	2.79597	Visible	Visible
505	Jun	25	01:20:00	1.53678e+06	7.66571	0.614881	Visible	Visible
505	Jul	25	01:20:00	1.53681e+06	12.5367	9.94666	Visible	Visible
505	Aug	23	01:10:00	1.53684e+06	4.7477	9.53746	Visible	Visible
505	Sep	22	00:50:00	1.53687e+06	5.54744	14.6185	Visible	Visible
505	Oct	22	00:30:00	1.5369e+06	7.24308	16.6706	Visible	Not Visible
505	Nov	20	00:20:00	1.53693e+06	1.92395	10.0206	Visible	Visible
505	Dec	20	00:20:00	1.53696e+06	6.08393	7.55918	Visible	Visible
504	Jan	19	00:40:00	1.53699e+06	10.7105	2.32108	Visible	Visible
504	Feb	18	00:50:00	1.53702e+06	15.4548	3.90125	Visible	Not Visible
504	Mar	18	01:00:00	1.53705e+06	9.35801	6.01627	Visible	Visible
504	Apr	16	01:00:00	1.53708e+06	4.82732	5.80847	Visible	Visible
504	May	16	01:10:00	1.53711e+06	15.3319	3.30758	Visible	Visible
504	Jun	14	01:20:00	1.53714e+06	11.6709	1.59286	Visible	Visible
504	Jul	13	01:20:00	1.53717e+06	6.37577	5.12093	Visible	Visible
504	Aug	12	01:20:00	1.5372e+06	10.2184	14.8746	Visible	Not Visible
504	Sep	10	01:00:00	1.53722e+06	3.36524	12.8472	Visible	Visible
504	Oct	10	00:40:00	1.53725e+06	6.44958	16.7304	Visible	Not Visible
504	Nov	9	00:20:00	1.53728e+06	10.935	16.5495	Visible	Not Visible
504	Dec	8	00:20:00	1.53731e+06	6.07857	8.21091	Visible	Visible
503	Jan	7	00:30:00	1.53734e+06	10.0662	2.95362	Visible	Visible
503	Feb	6	00:50:00	1.53737e+06	12.853	3.08696	Visible	Not Visible
503	Mar	7	01:00:00	1.5374e+06	5.06436	5.43707	Visible	Visible
503	Apr	6	01:00:00	1.53743e+06	10.4495	6.8133	Visible	Visible
503	May	5	01:00:00	1.53746e+06	6.05892	4.46381	Visible	Visible
503	Jun	4	01:10:00	1.53749e+06	15.01	1.90267	Visible	Visible
503	Jul	3	01:20:00	1.53752e+06	9.72528	6.79871	Visible	Visible
503	Aug	1	01:20:00	1.53755e+06	3.61405	8.81898	Visible	Visible
503	Aug	31	01:10:00	1.53758e+06	7.92393	17.4082	Visible	Visible
503	Sep	30	00:40:00	1.53761e+06	12.7702	22.8237	Visible	Not Visible
503	Oct	29	00:30:00	1.53764e+06	8.96713	15.9428	Visible	Not Visible
503	Nov	27	00:20:00	1.53767e+06	4.88009	8.21116	Visible	Visible
503	Dec	27	00:30:00	1.5377e+06	10.2144	3.74614	Visible	Visible
502	Jan	26	00:40:00	1.53773e+06	13.2476	2.36993	Visible	Not Visible
502	Feb	24	00:50:00	1.53776e+06	4.60686	5.35824	Visible	Visible
502	Mar	26	01:00:00	1.53779e+06	7.72508	6.56253	Visible	Visible
502	Apr	25	01:00:00	1.53782e+06	12.9536	4.54608	Visible	Not Visible
502	May	24	01:10:00	1.53785e+06	7.71063	0.438638	Visible	Visible
502	Jun	23	01:20:00	1.53788e+06	13.6333	8.07549	Visible	Not Visible
502	Jul	22	01:20:00	1.5379e+06	6.98365	11.1063	Visible	Visible
502	Aug	21	01:10:00	1.53793e+06	11.5021	20.0806	Visible	Not Visible
502	Sep	19	00:50:00	1.53796e+06	6.92682	17.2991	Visible	Visible
502	Oct	18	00:30:00	1.53799e+06	3.57729	12.1836	Visible	Visible
502	Nov	17	00:20:00	1.53802e+06	12.0139	12.2154	Visible	Visible
502	Dec	16	00:20:00	1.53805e+06	7.65375	3.79479	Visible	Visible
501	Jan	15	00:40:00	1.53808e+06	12.9092	1.39558	Visible	Visible
501	Feb	13	00:50:00	1.53811e+06	4.64113	5.14476	Visible	Visible
501	Mar	15	01:00:00	1.53814e+06	7.71405	6.35518	Visible	Visible
501	Apr	14	01:00:00	1.53817e+06	11.5315	4.63465	Visible	Visible
501	May	14	01:10:00	1.5382e+06	15.9758	0.626161	Visible	Not Visible
501	Jun	12	01:20:00	1.53823e+06	8.99291	5.26593	Visible	Visible
501	Jul	12	01:20:00	1.53826e+06	11.9671	13.4886	Visible	Not Visible
501	Aug	10	01:20:00	1.53829e+06	5.11511	13.6678	Visible	Visible
501	Sep	9	01:00:00	1.53832e+06	10.3643	19.6077	Visible	Not Visible
501	Oct	8	00:40:00	1.53835e+06	7.32489	14.7851	Visible	Visible
501	Nov	6	00:20:00	1.53838e+06	4.70209	8.37011	Visible	Visible
501	Dec	6	00:20:00	1.53841e+06	14.0154	6.64817	Visible	Visible
500	Jan	4	00:30:00	1.53844e+06	8.65103	0.933601	Visible	Visible
500	Feb	3	00:50:00	1.53847e+06	14.2658	4.81475	Visible	Visible
500	Mar	3	01:00:00	1.53849e+06	6.71856	5.79751	Visible	Visible
500	Apr	2	01:00:00	1.53852e+06	11.381	4.43885	Visible	Visible
500	May	2	01:00:00	1.53855e+06	15.6058	0.0400492	Visible	Not Visible
500	May	31	01:10:00	1.53858e+06	8.09244	4.40564	Visible	Visible
500	Jun	30	01:20:00	1.53861e+06	9.88013	10.917	Visible	Not Visible
500	Jul	29	01:20:00	1.53864e+06	2.0644	10.5166	Visible	Visible
500	Aug	28	01:10:00	1.53867e+06	5.20447	14.3055	Visible	Visible
500	Sep	27	00:50:00	1.5387e+06	11.142	17.156	Visible	Not Visible
500	Oct	26	00:30:00	1.53873e+06	8.57273	10.6619	Visible	Visible
500	Nov	24	00:20:00	1.53876e+06	5.43652	3.6107	Visible	Visible
500	Dec	24	00:30:00	1.53879e+06	14.1963	1.29217	Visible	Visible
499	Jan	22	00:40:00	1.53882e+06	8.10238	3.86095	Visible	Visible
499	Feb	21	00:50:00	1.53885e+06	15.022	5.29622	Visible	Visible
499	Mar	22	01:00:00	1.53888e+06	8.75748	3.82093	Visible	Visible
499	Apr	21	01:00:00	1.53891e+06	14.8373	0.24395	Visible	Not Visible
499	May	20	01:10:00	1.53894e+06	7.9019	3.92248	Visible	Visible
499	Jun	19	01:20:00	1.53897e+06	10.3413	9.77331	Visible	Not Visible
499	Jul	18	01:20:00	1.539e+06	1.99044	9.61061	Visible	Visible
499	Aug	17	01:20:00	1.53903e+06	3.79473	12.0791	Visible	Visible
499	Sep	16	01:00:00	1.53906e+06	7.37974	13.364	Visible	Not Visible
499	Oct	15	00:30:00	1.53909e+06	3.32564	6.78425	Visible	Visible
499	Nov	14	00:20:00	1.53912e+06	10.0198	6.21296	Visible	Visible
499	Dec	13	00:20:00	1.53914e+06	5.4018	0.444971	Visible	Visible
498	Jan	12	00:40:00	1.53917e+06	12.9446	1.96642	Visible	Visible
498	Feb	10	00:50:00	1.5392e+06	6.93402	4.06532	Visible	Visible
498	Mar	12	01:00:00	1.53923e+06	15.4452	3.18846	Visible	Visible
498	Apr	10	01:00:00	1.53926e+06	10.2749	0.178369	Visible	Visible
498	May	9	01:10:00	1.53929e+06	4.8378	3.30986	Visible	Visible
498	Jun	8	01:10:00	1.53932e+06	10.005	8.37492	Visible	Visible
498	Jul	7	01:20:00	1.53935e+06	2.29973	8.84197	Visible	Visible
498	Aug	6	01:20:00	1.53938e+06	4.5601	11.2935	Visible	Visible
498	Sep	5	01:00:00	1.53941e+06	7.20125	12.1225	Visible	Not Visible
498	Oct	5	00:40:00	1.53944e+06	10.9574	11.6939	Visible	Not Visible
498	Nov	3	00:20:00	1.53947e+06	6.20017	4.18904	Visible	Visible
498	Dec	3	00:20:00	1.5395e+06	11.1396	2.7795	Visible	Visible
497	Jan	1	00:30:00	1.53953e+06	4.82328	2.42935	Visible	Visible
497	Jan	31	00:50:00	1.53956e+06	11.3328	2.41776	Visible	Visible
497	Mar	1	01:00:00	1.53959e+06	5.90108	2.01259	Visible	Visible
497	Mar	31	01:00:00	1.53962e+06	15.4697	0.177853	Visible	Visible
497	Apr	29	01:00:00	1.53965e+06	10.9103	3.59482	Visible	Visible
497	May	28	01:10:00	1.53968e+06	5.59126	6.4333	Visible	Visible
497	Jun	27	01:20:00	1.53971e+06	11.417	11.1271	Visible	Visible
497	Jul	26	01:20:00	1.53973e+06	4.47125	9.77847	Visible	Visible
497	Aug	25	01:10:00	1.53976e+06	8.09688	11.4221	Visible	Visible
497	Sep	24	00:50:00	1.53979e+06	11.4271	11.4854	Visible	Not Visible
497	Oct	23	00:30:00	1.53982e+06	5.93307	4.04423	Visible	Visible
497	Nov	22	00:20:00	1.53985e+06	8.77476	2.6329	Visible	Visible
497	Dec	22	00:20:00	1.53988e+06	11.8815	1.29226	Visible	Visible
496	Jan	21	00:40:00	1.53991e+06	16.5147	0.302456	Visible	Not Visible
496	Feb	19	00:50:00	1.53994e+06	10.4709	0.712821	Visible	Visible
496	Mar	19	01:00:00	1.53997e+06	5.4943	0.992433	Visible	Visible
496	Apr	18	01:00:00	1.54e+06	15.1584	3.3042	Visible	Visible
496	May	17	01:10:00	1.54003e+06	10.7359	6.17619	Visible	Visible
496	Jun	15	01:20:00	1.54006e+06	5.62885	7.65606	Visible	Visible
496	Jul	15	01:20:00	1.54009e+06	12.5989	11.8672	Visible	Not Visible
496	Aug	13	01:20:00	1.54012e+06	6.92541	9.11712	Visible	Visible
496	Sep	12	01:00:00	1.54015e+06	11.7022	10.8706	Visible	Not Visible
496	Oct	11	00:40:00	1.54018e+06	6.3018	4.25407	Visible	Visible
496	Nov	10	00:20:00	1.54021e+06	8.93261	3.70485	Visible	Visible
496	Dec	10	00:20:00	1.54024e+06	10.7165	2.67383	Visible	Visible
495	Jan	9	00:30:00	1.54027e+06	12.901	1.78741	Visible	Not Visible
495	Feb	7	00:50:00	1.5403e+06	5.33333	0.325197	Visible	Visible
495	Mar	9	01:00:00	1.54033e+06	10.9305	1.6248	Visible	Visible
495	Apr	7	01:00:00	1.54036e+06	5.85487	3.45514	Visible	Visible
495	May	7	01:00:00	1.54039e+06	14.6849	5.15408	Visible	Visible
495	Jun	5	01:10:00	1.54041e+06	10.141	6.97409	Visible	Visible
495	Jul	4	01:20:00	1.54044e+06	5.53379	6.95221	Visible	Visible
495	Aug	3	01:20:00	1.54047e+06	13.606	11.2334	Visible	Not Visible
495	Sep	1	01:10:00	1.5405e+06	8.98665	7.81082	Visible	Visible
495	Oct	1	00:40:00	1.54053e+06	14.2395	10.563	Visible	Not Visible
495	Oct	30	00:20:00	1.54056e+06	8.4422	4.25243	Visible	Visible
495	Nov	29	00:20:00	1.54059e+06	10.7611	4.60504	Visible	Visible
495	Dec	29	00:30:00	1.54062e+06	12.5755	4.01498	Visible	Not Visible
494	Jan	28	00:40:00	1.54065e+06	15.0057	3.17119	Visible	Not Visible
494	Feb	26	01:00:00	1.54068e+06	7.6205	2.55247	Visible	Visible
494	Mar	28	01:00:00	1.54071e+06	12.5478	3.02928	Visible	Visible
494	Apr	26	01:00:00	1.54074e+06	6.84538	4.32858	Visible	Visible
494	May	26	01:10:00	1.54077e+06	14.4	5.50927	Visible	Visible
494	Jun	24	01:20:00	1.5408e+06	9.78313	6.3074	Visible	Visible
494	Jul	23	01:20:00	1.54083e+06	5.78004	5.1861	Visible	Visible
494	Aug	22	01:10:00	1.54086e+06	14.1055	10.2584	Visible	Visible
494	Sep	20	00:50:00	1.54089e+06	9.8404	6.77673	Visible	Visible
494	Oct	19	00:30:00	1.54092e+06	4.96979	2.1323	Visible	Visible
494	Nov	18	00:20:00	1.54095e+06	8.86038	5.1732	Visible	Visible
494	Dec	18	00:20:00	1.54098e+06	11.9839	6.22116	Visible	Visible
493	Jan	17	00:40:00	1.54101e+06	15.0933	5.42146	Visible	Not Visible
493	Feb	15	00:50:00	1.54103e+06	7.42608	3.50662	Visible	Visible
493	Mar	17	01:00:00	1.54106e+06	10.8474	3.23393	Visible	Visible
493	Apr	16	01:00:00	1.54109e+06	14.8748	2.73789	Visible	Not Visible
493	May	15	01:10:00	1.54112e+06	8.49769	3.55849	Visible	Visible
493	Jun	14	01:20:00	1.54115e+06	14.9326	5.09589	Visible	Not Visible
493	Jul	13	01:20:00	1.54118e+06	10.262	5.31023	Visible	Visible
493	Aug	11	01:20:00	1.54121e+06	6.3911	3.67777	Visible	Visible
493	Sep	10	01:00:00	1.54124e+06	13.6116	9.75724	Visible	Visible
493	Oct	9	00:40:00	1.54127e+06	8.98977	6.40696	Visible	Visible
493	Nov	8	00:20:00	1.5413e+06	14.0601	11.4366	Visible	Not Visible
493	Dec	7	00:20:00	1.54133e+06	8.18194	6.47937	Visible	Visible
492	Jan	6	00:30:00	1.54136e+06	13.3926	7.35232	Visible	Not Visible
492	Feb	4	00:50:00	1.54139e+06	6.672	4.5487	Visible	Visible
492	Mar	5	01:00:00	1.54142e+06	10.9116	3.4561	Visible	Visible
492	Apr	4	01:00:00	1.54145e+06	14.2945	1.88391	Visible	Not Visible
492	May	3	01:00:00	1.54148e+06	6.97048	2.25238	Visible	Visible
492	Jun	2	01:10:00	1.54151e+06	11.1652	2.28923	Visible	Visible
492	Jul	1	01:20:00	1.54154e+06	5.40822	1.72399	Visible	Visible
492	Jul	31	01:20:00	1.54157e+06	11.3729	5.41433	Visible	Visible
492	Aug	29	01:10:00	1.5416e+06	6.7489	3.4893	Visible	Visible
492	Sep	28	00:50:00	1.54163e+06	11.8678	9.97828	Visible	Visible
492	Oct	27	00:30:00	1.54165e+06	6.66202	6.63976	Visible	Visible
492	Nov	26	00:20:00	1.54168e+06	12.382	11.679	Visible	Visible
492	Dec	25	00:30:00	1.54171e+06	7.45369	7.36441	Visible	Visible
491	Jan	24	00:40:00	1.54174e+06	15.0937	6.7635	Visible	Not Visible
491	Feb	22	00:50:00	1.54177e+06	8.99952	3.99118	Visible	Visible
491	Mar	24	01:00:00	1.5418e+06	13.9713	1.24575	Visible	Not Visible
491	Apr	22	01:00:00	1.54183e+06	6.78529	1.06863	Visible	Visible
491	May	22	01:10:00	1.54186e+06	10.6766	0.307592	Visible	Visible
491	Jun	21	01:20:00	1.54189e+06	14.8093	2.47585	Visible	Not Visible
491	Jul	20	01:20:00	1.54192e+06	8.58102	2.4042	Visible	Visible
491	Aug	19	01:10:00	1.54195e+06	12.1084	7.41111	Visible	Not Visible
491	Sep	17	00:50:00	1.54198e+06	6.17816	4.90437	Visible	Visible
491	Oct	17	00:30:00	1.54201e+06	9.35267	10.833	Visible	Visible
491	Nov	15	00:20:00	1.54204e+06	3.98974	7.35558	Visible	Visible
491	Dec	15	00:20:00	1.54207e+06	11.1688	11.1297	Visible	Visible
490	Jan	13	00:40:00	1.5421e+06	7.21388	7.00567	Visible	Visible
490	Feb	12	00:50:00	1.54213e+06	16.2835	4.03749	Visible	Visible
490	Mar	13	01:00:00	1.54216e+06	10.4001	1.41579	Visible	Visible
490	Apr	12	01:00:00	1.54219e+06	16.3522	1.90208	Visible	Not Visible
490	May	11	01:10:00	1.54222e+06	9.93049	1.42058	Visible	Visible
490	Jun	10	01:20:00	1.54225e+06	14.9115	0.284832	Visible	Not Visible
490	Jul	9	01:20:00	1.54227e+06	8.40615	1.01808	Visible	Visible
490	Aug	8	01:20:00	1.5423e+06	10.8669	5.71679	Visible	Visible
490	Sep	7	01:00:00	1.54233e+06	11.7891	11.0394	Visible	Not Visible
490	Oct	6	00:40:00	1.54236e+06	4.8904	7.55168	Visible	Visible
490	Nov	5	00:20:00	1.54239e+06	7.3765	12.0628	Visible	Visible
490	Dec	4	00:20:00	1.54242e+06	2.49538	8.18894	Visible	Visible
489	Jan	3	00:30:00	1.54245e+06	10.9371	9.2295	Visible	Visible
489	Feb	1	00:50:00	1.54248e+06	7.03065	4.94224	Visible	Visible
489	Mar	3	01:00:00	1.54251e+06	16.1562	0.0211484	Visible	Visible
489	Apr	1	01:00:00	1.54254e+06	10.6753	1.8921	Visible	Visible
489	Apr	30	01:00:00	1.54257e+06	5.53885	2.42883	Visible	Visible
489	May	30	01:10:00	1.5426e+06	13.1658	1.91006	Visible	Visible
489	Jun	28	01:20:00	1.54263e+06	7.66544	0.493394	Visible	Visible
489	Jul	28	01:20:00	1.54266e+06	11.0708	5.07723	Visible	Visible
[truncated: 6,053 more rows]

## Sheet: Variable Descriptions
Date	Date as reported by the JPL Horizons System
JDN	Julian Day Number as reported by Horizons System
JDN_int	Integer of JDN
JDN_decimal	Reminder of JDN_int-JDN
Intp_L_azi	Interpolated Variable for Lunar Azimuth from JPL
Intp_L_ele	Interpolated Variable for Lunar Elevation from JPL
IntpSTO	Interpolated Sun Target Object Angle from JPL
IntpSOT	Interpolated Sun Object Target Angle from JPL
Intp_S_azi	Interpolated Variable for Solar Azimuth from JPL
Intp_S_ele	Interpolated Variable for Solar Elevation from JPL
Delta Azimuth	Difference Between Lunar and Solar Azimuth
Waxing?	Is the Moon Waxing?
First Crescent?	Is this the First Crescent as measured by JPL
Visible JPL?	Is it visible in the sky based on JPL?
Caldwell and Laney	Would Caldwell and Laney's Predict Visibility?
First Cresc JPL	Duplicate of First Crescent?
First Cresc C&L	Duplicate of Caldwell and Laney
Agree?	Do JPL and C&L predictions Agree
36088	Distance Numbers (in days) between Monte Alban texts
264	Distance Numbers (in days) between Monte Alban texts
45360	Distance Numbers (in days) between Monte Alban texts
18425	Distance Numbers (in days) between Monte Alban texts
91	Distance Numbers (in days) between Monte Alban texts
206	Distance Numbers (in days) between Monte Alban texts
Match 1st	Does the predicted distance match the first crescent distance?
Match 2nd	Does the predicted distance match the first crescent distance?
Match 3rd	Does the predicted distance match the first crescent distance?
Match 4th	Does the predicted distance match the first crescent distance?
Match 5th	Does the predicted distance match the first crescent distance?
Match 6th	Does the predicted distance match the first crescent distance?
Count match	Number of matching predictions
+1 first	Does the predicted distance match (+1 day) the first crescent distance?
+1 second	Does the predicted distance match (+1 day) the first crescent distance?
+1 third	Does the predicted distance match (+1 day) the first crescent distance?
+1 fourth	Does the predicted distance match (+1 day) the first crescent distance?
+1 fifth	Does the predicted distance match (+1 day) the first crescent distance?
+1 sixth	Does the predicted distance match (+1 day) the first crescent distance?
count +1	Number of matching (+1) predictions
match and +1	Number of matching and matching (+1) predictions
-1 first	Does the predicted distance match (-1 day) the first crescent distance?
-1 second	Does the predicted distance match (-1 day) the first crescent distance?
-1 third	Does the predicted distance match (-1 day) the first crescent distance?
-1 fourth	Does the predicted distance match (-1 day) the first crescent distance?
-1 fifth	Does the predicted distance match (-1 day) the first crescent distance?
-1 sixth	Does the predicted distance match (-1 day) the first crescent distance?
count -1	Number of matching (-1) predictions
-1 and match	Number of matching and matching (-1) predictions
Total	Number of matching and matching (-1/+1) predictions
-2 first	Does the predicted distance match (-2 day) the first crescent distance?
-2 second	Does the predicted distance match (-2 day) the first crescent distance?
-2 third	Does the predicted distance match (-2 day) the first crescent distance?
-2 fourth	Does the predicted distance match (-2 day) the first crescent distance?
-2 fifth	Does the predicted distance match (-2 day) the first crescent distance?
-2 sixth	Does the predicted distance match (-2 day) the first crescent distance?
count -2	Number of matching (-2) predictions
-2 and -1 and match	Number of matching and matching (-1/-2) predictions
+2 first	Does the predicted distance match (+2 day) the first crescent distance?
+2 second	Does the predicted distance match (+2 day) the first crescent distance?
+2 third	Does the predicted distance match (+2 day) the first crescent distance?
+2 fourth	Does the predicted distance match (+2 day) the first crescent distance?
+2 fifth	Does the predicted distance match (+2 day) the first crescent distance?
+2 sixth	Does the predicted distance match (+2 day) the first crescent distance?
count +2	Number of matching (+2) predictions
Days off	how far off from overal prediction is the date?
